# Supplementary material for: Transcriptomic analysis reveals specific metabolic pathways of enterohemorrhagic Escherichia coli O157:H7 in bovine digestive contents
Source: BMC Genomics. 2018 Oct 23;19:766. doi: 10.1186/s12864-018-5167-y (PMC6199705; doi:10.1186/s12864-018-5167-y)
Supplement: Supplementary file 2 — Supplemental Tables showing the results of RNAseq statistical analysis of EDL933 incubated in the digestive contents versus minimal medium. (XLSX 557 kb) [file 12864_2018_5167_MOESM2_ESM.xlsx]

## Sheet: legend
	Additional file 2: Table S5
		medium	growth phase
	M9EE	M9	end exponential
	M9EM	M9	mid exponential
	BICEE	intestinal content	end exponential
	BICEM	intestinal content	mid exponential
	RAEE	rectum content	end exponential
	RAEM	rectum content	mid exponential
	RCEE	rumen content	6h incubation

## Sheet: BICEE_vs_M9EE
Locus_tag	baseMean	log2FoldChange	abs(log2FoldChange)	lfcSE	stat	pvalue	padj	Old_locus_tag	Gene_name	Gene_product	Old_gene_product	Protein_ID	Old_protein_ID
EDL933_RS07840	3443.1	-8.62578	8.62578	0.887725	-9.71672	2.55898e-22	2.21088e-20	Z1676	csgA	major curlin subunit	Major curlin subunit precursor CsgA	WP_000771428.1	AIG67805.1
EDL933_RS07835	4167.3	-8.48698	8.48698	1.00786	-8.42082	3.73872e-17	1.80087e-15	Z1675	csgB	minor curlin subunit	Minor curlin subunit CsgB, nucleation component of curlin monomers	WP_000791650.1	AIG67804.1
EDL933_RS07845	321.06	-7.95289	7.95289	0.650792	-12.2203	2.42086e-34	5.98942e-32	Z1677	csgC	curli assembly protein CsgC	Putative curli production protein CsgC	WP_000992818.1	AIG67806.1
EDL933_RS04455	1213.38	-7.40123	7.40123	0.429992	-17.2125	2.14098e-66	2.91334e-63	Z0994	bioB	biotin synthase	Biotin synthase	WP_000951221.1	AIG67097.1
EDL933_RS04465	754.438	-7.35658	7.35658	0.619024	-11.8842	1.43063e-32	2.68515e-30	Z0996	bioC	malonyl-[acyl-carrier protein] O-methyltransferase BioC	Biotin synthesis protein BioC	WP_000246788.1	AIG67099.1
EDL933_RS04460	1292.45	-7.31923	7.31923	0.524975	-13.9421	3.51638e-44	1.91397e-41	Z0995	bioF	8-amino-7-oxononanoate synthase	8-amino-7-oxononanoate synthase	WP_000118816.1	AIG67098.1
EDL933_RS23360	3475.17	-7.25765	7.25765	0.399637	-18.1606	1.05843e-73	2.88053e-70	Z4911	chuA	ligand-gated channel protein	TonB-dependent hemin, ferrichrome receptor	WP_000089593.1	AIG70893.1
EDL933_RS11900	2342.36	-7.15218	7.15218	0.505025	-14.162	1.57407e-45	9.5196e-43	Z2546m	NA	anthranilate synthase component I	Anthranilate synthase, aminase component	WP_001194604.1	AIG68610.1
EDL933_RS26580	366.253	-6.88952	6.88952	0.561664	-12.2663	1.37472e-34	3.56313e-32	NA	NA	NA	NA	NA	NA
EDL933_RS16210	481.218	6.45866	6.45866	0.56515	11.4282	3.02249e-30	4.01254e-28	Z3401	PreT	NAD-dependent dihydropyrimidine dehydrogenase subunit PreT	Pyridine nucleotide-disulfide oxidoreductase family protein	WP_001136321.1	AIG69473.1
EDL933_RS21305	845.39	6.42605	6.42605	0.920885	6.97813	2.99141e-12	7.98149e-11	Z4469	tdcB	serine/threonine dehydratase	Threonine dehydratase, catabolic	WP_000548347.1	AIG70488.1
EDL933_RS23480	1011.38	-6.37752	6.37752	0.537234	-11.871	1.67385e-32	3.03693e-30	Z4936	yhjE	MFS transporter	Inner membrane metabolite transport protein YhjE	WP_001149004.1	AIG70921.1
EDL933_RS04470	517.861	-6.33904	6.33904	0.581497	-10.9012	1.13709e-27	1.40664e-25	Z0997	bioD	dethiobiotin synthase	Dethiobiotin synthetase	WP_000044849.1	AIG67100.1
EDL933_RS06450	3372.82	6.3159	6.3159	0.771365	8.18795	2.65715e-16	1.13881e-14	Z1390	hyaB	hydrogenase 2 large subunit	Uptake hydrogenase large subunit	WP_000107391.1	AIG67506.1
EDL933_RS06445	2146.34	6.24092	6.24092	0.775998	8.04245	8.80628e-16	3.70664e-14	Z1389	hyaA	hydrogenase	Uptake hydrogenase small subunit precursor	WP_001301613.1	AIG67505.1
EDL933_RS08145	2385.63	-6.20333	6.20333	0.670456	-9.25241	2.19497e-20	1.53169e-18	Z1741	fhuE	ferric-rhodotorulic acid outer membrane transporter	Putative OMR family iron-siderophore receptor precursor	WP_000953457.1	AIG67867.1
EDL933_RS21295	980.168	5.89325	5.89325	0.925526	6.36746	1.9219e-10	4.20116e-09	Z4467	tdcD	propionate kinase	Acetate kinase	WP_001301837.1	AIG70486.1
EDL933_RS21310	254.677	5.86968	5.86968	0.802972	7.30994	2.67268e-13	8.31281e-12	Z4470	tdcA	transcriptional regulator	Threonine catabolic operon transcriptional activator TdcA	WP_000104211.1	AIG70489.1
EDL933_RS06455	1680.13	5.77433	5.77433	0.768495	7.51382	5.74286e-14	1.91769e-12	Z1391	hyaC	Ni/Fe-hydrogenase B-type cytochrome subunit	Ni,Fe-hydrogenase I cytochrome b subunit	WP_001186424.1	AIG67507.1
EDL933_RS07820	147.362	-5.76402	5.76402	0.487784	-11.8168	3.19801e-32	5.61509e-30	Z1672	csgE	curli production assembly/transport component CsgE	Curli production assembly/transport component CsgE	WP_000833288.1	AIG67801.1
EDL933_RS23355	2443.12	-5.76328	5.76328	0.436535	-13.2023	8.50466e-40	2.72299e-37	Z4910	chuS	hemin-degrading factor	Hemin transport protein HmuS	WP_001017167.1	AIG70892.1
EDL933_RS07815	133.537	-5.5648	5.5648	0.47271	-11.7721	5.43286e-32	9.24096e-30	Z1671	csgF	curli production assembly/transport component CsgF	Curli production assembly/transport component CsgF	WP_001264088.1	AIG67800.1
EDL933_RS07850	277.002	-5.50535	5.50535	0.706545	-7.79193	6.59915e-15	2.44348e-13	Z1678	NA	hypothetical protein	hypothetical protein	WP_000489578.1	AIG67807.1
EDL933_RS06460	1449.99	5.47249	5.47249	0.756798	7.2311	4.79083e-13	1.44869e-11	Z1392	hyaD	hydrogenase 1 maturation protease	Hydrogenase maturation protease	WP_000003653.1	AIG67508.1
EDL933_RS06470	1344.37	5.46874	5.46874	0.740689	7.38331	1.54397e-13	4.88593e-12	Z1394	hyaF	hydrogenase expression/formation protein	Hydrogenase maturation factor HoxQ	WP_000004940.1	AIG67510.1
EDL933_RS16690	2071.41	5.43862	5.43862	0.871505	6.24048	4.36216e-10	8.85942e-09	Z3498	glpT	MFS transporter	Glycerol-3-phosphate transporter	WP_000948724.1	AIG69568.1
EDL933_RS06465	911.558	5.43175	5.43175	0.725897	7.48281	7.27489e-14	2.38538e-12	Z1393	hyaE	hydrogenase-1 operon protein HyaE	Hydrogenase maturation factor HoxO/HyaE	WP_000063969.1	AIG67509.1
EDL933_RS16215	555.513	5.4069	5.4069	0.577123	9.36872	7.34143e-21	5.32792e-19	NA	NA	dihydropyrimidine dehydrogenase subunit B	Dihydropyrimidine dehydrogenase [NADP+]	WP_000956071.1	AIG69474.1
EDL933_RS26810	170.432	5.34983	5.34983	0.680505	7.86155	3.79398e-15	1.48566e-13	Z5671	nrfC	protein NrfC	NrfC protein	WP_000220281.1	AIG71551.1
EDL933_RS10485	604.599	-5.34268	5.34268	0.510033	-10.4752	1.12346e-25	1.19902e-23	Z2212	yddA	ABC transporter ATP-binding protein	putative ABC transporter ATP-binding protein yddA	WP_000628537.1	AIG68332.1
EDL933_RS27180	20166.3	5.33964	5.33964	0.586406	9.1057	8.57081e-20	5.6735e-18	Z5744	aspA	aspartate ammonia-lyase	Aspartate ammonia-lyase	WP_000069437.1	AIG71625.1
EDL933_RS19985	439.573	5.29827	5.29827	1.01569	5.21644	1.82394e-07	2.40964e-06	Z4209	YgeW	knotted carbamoyltransferase YgeW	Aspartate/ornithine carbamoyltransferase family protein YgeW	WP_001303128.1	AIG70224.1
EDL933_RS23380	726.331	-5.29689	5.29689	0.571515	-9.26815	1.89404e-20	1.33887e-18	Z4915	chuX	heme utilization carrier protein	Putative heme iron utilization protein	WP_000020049.1	AIG70899.1
EDL933_RS20015	61.0832	5.24425	5.24425	0.578538	9.06466	1.24997e-19	8.00419e-18	Z4215	MobA	hypothetical protein	Molybdopterin-guanine dinucleotide biosynthesis protein MobA	WP_001301449.1	AIG70230.1
EDL933_RS19995	967.94	5.23048	5.23048	1.02478	5.104	3.32546e-07	4.17062e-06	Z4211	ygeY	peptidase	Putative deacetylase YgeY	WP_001107125.1	AIG70226.1
EDL933_RS22950	504.048	-5.22732	5.22732	0.447283	-11.6868	1.48836e-31	2.38268e-29	Z4826	livM	branched-chain amino acid ABC transporter permease	Branched-chain amino acid transport system permease protein LivM	WP_000803797.1	AIG70811.1
EDL933_RS25430	782.09	-5.22022	5.22022	0.551415	-9.46696	2.88114e-21	2.20874e-19	Z5351	metE	5-methyltetrahydropteroyltriglutamate-- homocysteine methyltransferase	5-methyltetrahydropteroyltriglutamate-- homocysteine methyltransferase	WP_000153902.1	AIG71290.1
EDL933_RS16695	624.962	5.21349	5.21349	0.817857	6.37457	1.83474e-10	4.03289e-09	Z3499	glpA	anaerobic glycerol-3-phosphate dehydrogenase subunit A	Anaerobic glycerol-3-phosphate dehydrogenase subunit A	WP_000857257.1	AIG69569.1
EDL933_RS04450	709.893	-5.19626	5.19626	0.362769	-14.3239	1.55176e-46	1.05578e-43	Z0993	bioA	adenosylmethionine--8-amino-7-oxononanoate aminotransferase BioA	Adenosylmethionine-8-amino-7-oxononanoate aminotransferase	WP_001303857.1	AIG67096.1
EDL933_RS19990	557.199	5.16712	5.16712	1.01071	5.11239	3.18109e-07	3.99878e-06	Z4210	ygeX	PLP-dependent lyase/thiolase	Putative diaminopropionate ammonia-lyase	WP_000110493.1	AIG70225.1
EDL933_RS10490	951.522	-5.14643	5.14643	0.38497	-13.3684	9.25096e-41	3.14706e-38	Z2213	yddB	hypothetical protein	hypothetical protein	WP_000832417.1	AIG68333.1
EDL933_RS26815	278.848	5.11075	5.11075	0.684687	7.46436	8.37051e-14	2.72818e-12	Z5672	nrfD	cytochrome c nitrite reductase subunit NrfD	NrfD protein	WP_000195186.1	AIG71552.1
EDL933_RS23385	604.579	-5.10981	5.10981	0.600485	-8.50948	1.74718e-17	8.97161e-16	Z4917	chuY	hypothetical protein	Flavin reductase	WP_000189352.1	AIG70900.1
EDL933_RS23375	1337.54	-5.06161	5.06161	0.574076	-8.81696	1.17608e-18	6.66812e-17	Z4914	chuW	putative heme utilization radical SAM enzyme HutW	Radical SAM family protein HutW, like coproporphyrinogen III oxidase, oxygen-independent, associated with heme uptake	WP_000993317.1	AIG70898.1
EDL933_RS21290	2288.91	5.04997	5.04997	0.99454	5.0777	3.82035e-07	4.69394e-06	Z4466	tdcE	formate acetyltransferase	2-ketobutyrate formate-lyase	WP_000861740.1	AIG70485.1
EDL933_RS21300	1146.56	5.02105	5.02105	0.901773	5.56798	2.5771e-08	3.92918e-07	Z4468	tdcC	threonine/serine transporter TdcC	L-threonine transporter, anaerobically inducible	WP_000107723.1	AIG70487.1
EDL933_RS22955	445.454	-5.02013	5.02013	0.417004	-12.0386	2.22828e-33	4.66483e-31	Z4827	livH	branched-chain amino acid ABC transporter permease	High-affinity branched-chain amino acid transport system permease protein LivH	WP_001295111.1	AIG70812.1
EDL933_RS16700	709.647	5.00993	5.00993	0.861792	5.81339	6.12187e-09	1.05447e-07	Z3500	glpB	anaerobic glycerol-3-phosphate dehydrogenase subunit B	Anaerobic glycerol-3-phosphate dehydrogenase subunit B	WP_001209872.1	AIG69570.1
EDL933_RS03180	863.163	-4.97896	4.97896	0.276168	-18.0287	1.15907e-72	2.10294e-69	Z0723	entD	4'-phosphopantetheinyl transferase	4'-phosphopantetheinyl transferase [enterobactin] siderophore	WP_000228135.1	AIG66853.1
EDL933_RS22775	5813.28	4.97667	4.97667	0.832733	5.97631	2.28254e-09	4.12752e-08	Z4786	glpD	glycerol-3-phosphate dehydrogenase	Aerobic glycerol-3-phosphate dehydrogenase	WP_000448121.1	AIG70777.1
EDL933_RS22940	317.476	-4.93286	4.93286	0.433878	-11.3692	5.95176e-30	7.7132e-28	NA	LivF	ABC transporter ATP-binding protein	Branched-chain amino acid transport ATP-binding protein LivF	WP_000947905.1	AIG70809.1
EDL933_RS27260	1796.93	4.88244	4.88244	0.665087	7.34106	2.11914e-13	6.62902e-12	Z5760	frdB	fumarate reductase iron-sulfur subunit	Succinate dehydrogenase iron-sulfur protein	WP_000829498.1	AIG71642.1
EDL933_RS11905	1589.84	-4.86744	4.86744	0.350267	-13.8964	6.66453e-44	3.29773e-41	Z2548	trpD	bifunctional glutamine amidotransferase/anthranilate phosphoribosyltransferase	Anthranilate synthase, amidotransferase component	WP_000763520.1	AIG68611.1
EDL933_RS23365	185.32	-4.83175	4.83175	0.500009	-9.66332	4.31642e-22	3.67098e-20	Z4912	NA	hypothetical protein	hypothetical protein	WP_001301973.1	AIG70896.1
EDL933_RS24775	86.4985	4.81228	4.81228	1.04947	4.58542	4.53074e-06	4.4354e-05	NA	NA	tryptophanase leader peptide	NA	WP_001364348.1	NA
EDL933_RS20035	336.54	4.8077	4.8077	0.929674	5.17138	2.32374e-07	2.99719e-06	Z4219	YgfM	oxidoreductase	Uncharacterized protein YgfM	WP_000572462.1	AIG70234.1
EDL933_RS00405	907.256	-4.79578	4.79578	0.488808	-9.81117	1.00793e-22	8.84869e-21	Z0083	leuA	2-isopropylmalate synthase	2-isopropylmalate synthase	WP_000082847.1	AIG66284.1
EDL933_RS21285	786.695	4.77335	4.77335	0.998835	4.77892	1.7624e-06	1.89206e-05	Z4465	yhaR	reactive intermediate/imine deaminase	Hypothetical protein TdcF in cluster with anaerobic degradation of L-threonine to propionate	WP_000719990.1	AIG70484.1
EDL933_RS20025	403.829	4.77063	4.77063	0.860616	5.54328	2.96854e-08	4.47584e-07	Z4217	YgfK	putative selenate reductase subunit YgfK	putative oxidoreductase, Fe-S subunit	WP_000502397.1	AIG70232.1
EDL933_RS22945	402.429	-4.73939	4.73939	0.425595	-11.1359	8.38673e-29	1.0616e-26	Z4825	livG	ABC transporter ATP-binding protein	Branched-chain amino acid transport ATP-binding protein LivG	WP_000082101.1	AIG70810.1
EDL933_RS18870	758.659	-4.73862	4.73862	0.615947	-7.69322	1.43483e-14	5.17204e-13	Z3978	nrdF	ribonucleotide-diphosphate reductase subunit beta	Ribonucleotide reductase of class Ib (aerobic), beta subunit	WP_000777971.1	AIG69999.1
EDL933_RS24780	586.26	4.73381	4.73381	1.00199	4.7244	2.30791e-06	2.42509e-05	Z5203	tnaA	tryptophanase	Tryptophanase	WP_001302010.1	AIG71173.1
EDL933_RS27265	3368.57	4.70348	4.70348	0.587227	8.00965	1.15033e-15	4.7796e-14	Z5762	frdA	fumarate reductase flavoprotein subunit	Succinate dehydrogenase flavoprotein subunit	WP_001192976.1	AIG71643.1
EDL933_RS09225	42.9759	-4.68589	4.68589	0.513416	-9.12689	7.04974e-20	4.79646e-18	NA	NA	hypothetical protein	NA	WP_010917800.1	NA
EDL933_RS07825	330.206	-4.68509	4.68509	0.455643	-10.2824	8.46237e-25	8.52976e-23	Z1673	csgD	transcriptional regulator CsgD	Transcriptional regulator CsgD for 2nd curli operon	WP_000481500.1	AIG67802.1
EDL933_RS20715	56.1553	-4.67956	4.67956	0.51731	-9.04595	1.48365e-19	9.28222e-18	Z4352	NA	hypothetical protein	hypothetical protein	WP_001059136.1	AIG70372.1
EDL933_RS26805	182.663	4.66141	4.66141	0.646764	7.20728	5.70798e-13	1.68851e-11	Z5670	nrfB	cytochrome c-type protein NrfB	Cytochrome c-type protein NrfB precursor	WP_001295391.1	AIG71550.1
EDL933_RS26800	662.584	4.65774	4.65774	0.627004	7.42857	1.09782e-13	3.4944e-12	Z5669	nrfA	ammonia-forming cytochrome c nitrite reductase subunit c552	Cytochrome c552 precursor	WP_000196875.1	AIG71549.1
EDL933_RS02595	120.481	-4.63168	4.63168	0.516909	-8.96034	3.23674e-19	1.91496e-17	Z0562	glnK	nitrogen regulatory protein P-II 2	Nitrogen regulatory protein P-II, glnK	WP_000780338.1	AIG66729.1
EDL933_RS27255	1074.83	4.57258	4.57258	0.695399	6.57548	4.84962e-11	1.1329e-09	Z5759	frdC	fumarate reductase subunit C	Fumarate reductase subunit C	WP_000208757.1	AIG71641.1
EDL933_RS09245	117.337	-4.56455	4.56455	0.43354	-10.5286	6.38059e-26	6.94591e-24	Z1966	NA	iron ABC transporter substrate-binding protein	hypothetical protein	WP_000060146.1	AIG68086.1
EDL933_RS14055	322.699	4.55751	4.55751	0.853941	5.33703	9.44797e-08	1.30191e-06	Z2954	araF	arabinose ABC transporter substrate-binding protein	L-arabinose-binding periplasmic protein precursor AraF	WP_000548680.1	AIG69043.1
EDL933_RS20030	312.963	4.53609	4.53609	1.00079	4.53252	5.8283e-06	5.52673e-05	NA	NA	chlorohydrolase/aminohydrolase	SsnA protein	WP_000906298.1	AIG70233.1
EDL933_RS20445	1525.26	4.51877	4.51877	0.720833	6.26882	3.63798e-10	7.50058e-09	Z4302	ansB	L-asparaginase 2	L-asparaginase	WP_000394102.1	AIG70322.1
EDL933_RS09400	920.439	4.49891	4.49891	0.431422	10.4281	1.84557e-25	1.93181e-23	Z2001	narG	nitrate reductase subunit alpha	Respiratory nitrate reductase alpha chain	WP_000032935.1	AIG68119.1
EDL933_RS20000	177.722	4.47471	4.47471	0.890076	5.02733	4.9736e-07	5.976e-06	NA	NA	D-phenylhydantoinase	Dihydropyrimidinase	WP_001264452.1	AIG70227.1
EDL933_RS00400	978.958	-4.47113	4.47113	0.522195	-8.56219	1.10741e-17	5.79578e-16	NA	NA	3-isopropylmalate dehydrogenase	3-isopropylmalate dehydrogenase	WP_000042351.1	AIG66283.1
EDL933_RS09230	75.8362	-4.46612	4.46612	0.565229	-7.90143	2.75726e-15	1.10351e-13	Z1963	Orf2	SAM-dependent methyltransferase	Orf2	WP_000903990.1	AIG68083.1
EDL933_RS23615	2153.87	-4.44645	4.44645	0.321849	-13.8154	2.05933e-43	9.34076e-41	Z4961	dppA	periplasmic dipeptide transporter	Dipeptide-binding ABC transporter, periplasmic substrate-binding component	WP_001222888.1	AIG70946.1
EDL933_RS18865	1818.92	-4.43787	4.43787	0.531211	-8.35425	6.58482e-17	3.03739e-15	Z3977	nrdE	ribonucleotide-diphosphate reductase subunit alpha	Ribonucleotide reductase of class Ib (aerobic), alpha subunit	WP_000246553.1	AIG69998.1
EDL933_RS09220	34.2222	-4.39949	4.39949	0.522398	-8.42171	3.71038e-17	1.80087e-15	Z1962	modD	molybdenum transporter	Molybdenum transport system protein ModD	WP_000576838.1	AIG68082.1
EDL933_RS03190	4795.35	-4.39019	4.39019	0.294627	-14.9008	3.25459e-50	2.95245e-47	Z0724	fepA	outer membrane receptor FepA	TonB-dependent receptor	WP_001034905.1	AIG66854.1
EDL933_RS17705	1089.39	4.36695	4.36695	1.04905	4.16275	3.14442e-05	0.000250587	NA	EutM	ethanolamine utilization protein EutM	Ethanolamine utilization polyhedral-body-like protein EutM	WP_000387713.1	AIG69771.1
EDL933_RS22960	781.71	-4.36145	4.36145	0.361029	-12.0806	1.33739e-33	3.10888e-31	Z4829	livK	branched chain amino acid ABC transporter substrate-binding protein	Branched-chain amino acid ABC transporter, amino acid-binding protein	WP_001301528.1	AIG70813.1
EDL933_RS23370	545.082	-4.35601	4.35601	0.556755	-7.82392	5.12017e-15	1.96261e-13	Z4913	chuT	hemin ABC transporter substrate-binding protein	Periplasmic hemin-binding protein	WP_001302516.1	AIG70897.1
EDL933_RS00395	1152.24	-4.33798	4.33798	0.511727	-8.47714	2.30792e-17	1.16315e-15	Z0081	leuC	3-isopropylmalate dehydratase large subunit	3-isopropylmalate dehydratase large subunit	WP_001140649.1	AIG66282.1
EDL933_RS06475	1216.47	4.33054	4.33054	0.689595	6.27982	3.38959e-10	7.01503e-09	Z1395	appC	cytochrome bd-II ubiquinol oxidase subunit I	Cytochrome d ubiquinol oxidase subunit I	WP_000263572.1	AIG67511.1
EDL933_RS25095	943.65	-4.3138	4.3138	0.47728	-9.03831	1.59116e-19	9.84166e-18	Z5279	ilvG	acetolactate synthase 2 catalytic subunit	Acetolactate synthase large subunit	WP_001012623.1	AIG71228.1
EDL933_RS17700	742.477	4.30198	4.30198	1.07342	4.00774	6.13022e-05	0.000457706	Z3712	cchB	ethanolamine catabolic microcompartment shell protein EutN	Ethanolamine utilization polyhedral-body-like protein EutN	WP_000762193.1	AIG69770.1
EDL933_RS26085	222.503	-4.26471	4.26471	0.555313	-7.67984	1.59293e-14	5.70414e-13	Z5496	metF	5,10-methylenetetrahydrofolate reductase	5,10-methylenetetrahydrofolate reductase	WP_001008791.1	AIG71416.1
EDL933_RS16685	1991.77	4.26271	4.26271	0.868742	4.90676	9.25934e-07	1.07003e-05	Z3497	glpQ	glycerophosphoryl diester phosphodiesterase	Glycerophosphoryl diester phosphodiesterase, periplasmic	WP_000779084.1	AIG69567.1
EDL933_RS21280	827.605	4.25133	4.25133	0.982684	4.32624	1.51673e-05	0.000129601	Z4464	NA	L-serine dehydratase	L-serine dehydratase	WP_000622104.1	AIG70483.1
EDL933_RS07810	269.381	-4.24611	4.24611	0.398729	-10.6491	1.76034e-26	1.99615e-24	Z1670	csgG	curli production assembly/transport component CsgG	Curli production assembly/transport component CsgG	WP_001189321.1	AIG67799.1
EDL933_RS17595	2994.73	4.23107	4.23107	0.663508	6.37682	1.80804e-10	4.00048e-09	NA	NA	NAD(P)-dependent oxidoreductase	3-oxoacyl-[acyl-carrier protein] reductase	WP_000517430.1	AIG69749.1
EDL933_RS04720	57.5539	4.2157	4.2157	0.7	6.02243	1.71821e-09	3.21381e-08	Z1047	ybiY	pyruvate formate-lyase 3-activating protein	Pyruvate formate-lyase activating enzyme	WP_000576975.1	AIG67149.1
EDL933_RS21905	592.646	4.21081	4.21081	0.553852	7.60277	2.89864e-14	9.92281e-13	Z4597	yhcN	membrane protein	putative exported protein	WP_000695690.1	AIG70608.1
EDL933_RS09550	1035.47	4.19688	4.19688	0.51181	8.20008	2.40237e-16	1.03778e-14	Z2034	yciD	outer membrane protein OmpW	Outer membrane protein W precursor	WP_000737224.1	AIG68148.1
EDL933_RS18860	615.259	-4.18702	4.18702	0.580455	-7.21334	5.45941e-13	1.63272e-11	Z3976	nrdI	protein NrdI	Ribonucleotide reduction protein NrdI	WP_000080947.1	AIG69997.1
EDL933_RS17710	1187.02	4.18674	4.18674	1.05069	3.98477	6.75467e-05	0.000494756	Z3714	eutI	phosphate acetyltransferase	Phosphate acetyltransferase, ethanolamine utilization-specific	WP_000582946.1	AIG69772.1
EDL933_RS09235	84.942	-4.18433	4.18433	0.418628	-9.99533	1.59759e-23	1.44928e-21	Z1964	NA	iron ABC transporter ATP-binding protein	ABC-type hemin transport system, ATPase component	WP_000173324.1	AIG68084.1
EDL933_RS00390	599.817	-4.17994	4.17994	0.487972	-8.56593	1.07203e-17	5.6651e-16	Z0080	leuD	3-isopropylmalate dehydratase small subunit	3-isopropylmalate dehydratase small subunit	WP_000818246.1	AIG66281.1
EDL933_RS12755	3470.72	4.1675	4.1675	0.362355	11.5012	1.30167e-30	1.86447e-28	Z2678	sodB	superoxide dismutase [Fe]	Superoxide dismutase [Fe]	WP_000007283.1	AIG68785.1
EDL933_RS18855	357.934	-4.149	4.149	0.627047	-6.61673	3.67242e-11	8.72882e-10	Z3975	nrdH	NrdH-redoxin	Glutaredoxin-like protein NrdH, required for reduction of Ribonucleotide reductase class Ib	WP_001223227.1	AIG69996.1
EDL933_RS23605	382.836	-4.14804	4.14804	0.459132	-9.03452	1.64721e-19	1.00739e-17	Z4960	dppB	peptide ABC transporter permease	Dipeptide transport system permease protein DppB	WP_000938855.1	AIG70944.1
EDL933_RS17695	913.489	4.14406	4.14406	1.07086	3.86985	0.000108904	0.000745616	Z3711	eutE	aldehyde dehydrogenase	Acetaldehyde dehydrogenase, ethanolamine utilization cluster	WP_001075665.1	AIG69769.1
EDL933_RS03205	3514.46	-4.13058	4.13058	0.494848	-8.34717	6.99155e-17	3.1979e-15	Z0727	entF	enterobactin synthase component F	Enterobactin synthetase component F, serine activating enzyme	WP_000077784.1	AIG66858.1
EDL933_RS19245	2401.22	-4.11951	4.11951	0.57964	-7.10701	1.18584e-12	3.37933e-11	Z4059	cysN	sulfate adenylyltransferase	Sulfate adenylyltransferase subunit 1	WP_001090366.1	AIG70079.1
EDL933_RS19240	979.065	-4.11447	4.11447	0.520664	-7.90235	2.73693e-15	1.10349e-13	Z4058	cysC	adenylyl-sulfate kinase	Adenylylsulfate kinase	WP_001173673.1	AIG70078.1
EDL933_RS20020	57.5118	4.1087	4.1087	0.42862	9.5859	9.16577e-22	7.55898e-20	Z4216	ygfJ	molybdenum cofactor cytidylyltransferase	CTP:molybdopterin cytidylyltransferase	WP_001272853.1	AIG70231.1
EDL933_RS23610	332.887	-4.10747	4.10747	0.432176	-9.50417	2.01651e-21	1.56798e-19	NA	NA	hypothetical protein	hypothetical protein	WP_001299527.1	AIG70945.1
EDL933_RS20040	1066.92	4.09576	4.09576	0.883647	4.63507	3.56821e-06	3.58997e-05	Z4220	XdhD	molybdopterin-dependent oxidoreductase Mo/Fe-S-binding subunit	putative hypoxanthine oxidase XdhD	WP_000583635.1	AIG70235.1
EDL933_RS19250	1315.96	-4.07242	4.07242	0.689382	-5.90734	3.47668e-09	6.16403e-08	Z4060	cysD	sulfate adenylyltransferase subunit 2	Sulfate adenylyltransferase subunit 2	WP_000372111.1	AIG70080.1
EDL933_RS23455	645.332	4.07112	4.07112	0.652691	6.23745	4.4477e-10	8.96624e-09	Z4931	yhjA	cytochrome-c peroxidase	Cytochrome c551 peroxidase	WP_000784815.1	AIG70915.1
EDL933_RS11675	221.857	-4.06126	4.06126	0.309222	-13.1338	2.10819e-39	6.0394e-37	Z2491	PuuA	gamma-glutamylputrescine synthetase PuuA	Gamma-glutamyl-putrescine synthetase	WP_001298814.1	AIG68569.1
EDL933_RS24610	275.755	4.05284	4.05284	0.307355	13.1862	1.0536e-39	3.18597e-37	Z5168	emrD	multidrug transporter EmrD	Multidrug resistance protein D	WP_001302348.1	AIG71141.1
EDL933_RS10865	1148.56	4.05161	4.05161	0.412582	9.82013	9.22231e-23	8.22902e-21	Z2292	ydcH	hypothetical protein	YdcH protein	WP_001302112.1	AIG68412.1
EDL933_RS27250	566.898	4.04238	4.04238	0.709057	5.70107	1.1906e-08	1.9287e-07	Z5758	frdD	fumarate reductase subunit D	Fumarate reductase subunit D	WP_000609663.1	AIG71640.1
EDL933_RS19305	1146.1	-4.03979	4.03979	0.512321	-7.88527	3.13863e-15	1.24698e-13	Z4072	cysH	phosphoadenosine phosphosulfate reductase	Phosphoadenylyl-sulfate reductase [thioredoxin]	WP_000039864.1	AIG70091.1
EDL933_RS25015	2428.69	4.03725	4.03725	0.562001	7.18371	6.7846e-13	1.98541e-11	Z5251	rbsC	ribose ABC transporter permease	Ribose ABC transport system, permease protein RbsC	WP_000211858.1	AIG71219.1
EDL933_RS02140	60.5117	-4.03487	4.03487	0.615134	-6.55933	5.40492e-11	1.25722e-09	Z0464	tauA	taurine ABC transporter substrate-binding protein	Taurine-binding periplasmic protein TauA	WP_001018419.1	AIG66630.1
EDL933_RS07130	356.778	-4.03297	4.03297	0.336967	-11.9685	5.19856e-33	1.01056e-30	NA	NA	hypothetical protein	NA	WP_001448978.1	NA
EDL933_RS25970	1956.51	4.02338	4.02338	0.633728	6.34874	2.17082e-10	4.65188e-09	Z5472	glpF	aquaporin	Glycerol uptake facilitator protein	WP_000084268.1	AIG71395.1
EDL933_RS02145	42.8657	-4.00905	4.00905	0.559923	-7.16	8.06777e-13	2.34828e-11	Z0465	tauB	taurine import ATP-binding protein TauB	Taurine transport ATP-binding protein TauB	WP_000939394.1	AIG66631.1
EDL933_RS04860	1001.49	3.99563	3.99563	0.558639	7.15244	8.52482e-13	2.45506e-11	Z1076	grxA	glutaredoxin, GrxA family	Glutaredoxin 1	WP_001195231.1	AIG67177.1
EDL933_RS23600	342.461	-3.98933	3.98933	0.51803	-7.70095	1.35057e-14	4.90075e-13	Z4959	dppC	peptide ABC transporter permease	Dipeptide transport system permease protein DppC	WP_000084677.1	AIG70943.1
EDL933_RS21260	497.108	3.98048	3.98048	0.706518	5.63394	1.76141e-08	2.76293e-07	NA	YhaK	pirin-like protein YhaK	Pirin-like protein YhaK	WP_000633573.1	AIG70479.1
EDL933_RS20005	263.775	3.96881	3.96881	0.831525	4.77293	1.81566e-06	1.94498e-05	Z4213	yqeA	carbamate kinase	Carbamate kinase-like protein YqeA	WP_000038002.1	AIG70228.1
EDL933_RS27140	63.8424	3.96072	3.96072	0.843043	4.69812	2.62564e-06	2.7378e-05	Z5735	cadB	cadaverine/lysine antiporter	Lysine/cadaverine antiporter membrane protein CadB	WP_000092909.1	AIG71619.1
EDL933_RS26455	139.496	-3.95877	3.95877	0.344128	-11.5038	1.26283e-30	1.85773e-28	Z5599	metA	homoserine O-succinyltransferase	Homoserine O-succinyltransferase	WP_001122786.1	AIG71479.1
EDL933_RS21805	3394.86	-3.95521	3.95521	0.201875	-19.5924	1.79625e-85	9.77701e-82	Z4576	gltB	glutamate synthase	Glutamate synthase [NADPH] large chain	WP_001310491.1	AIG70588.1
EDL933_RS17715	794.636	3.94417	3.94417	1.05778	3.72874	0.000192441	0.00124697	Z3715	NA	ethanolamine utilization cobalamin adenosyltransferase	ATP:Cob(I)alamin adenosyltransferase, ethanolamine utilization	WP_000651286.1	AIG69773.1
EDL933_RS07125	2147.93	-3.93949	3.93949	0.386337	-10.197	2.04418e-24	2.023e-22	Z1521	ycdB	deferrochelatase/peroxidase EfeB	Ferrous iron transport peroxidase EfeB	WP_001199176.1	AIG67639.1
EDL933_RS23595	473.384	-3.91381	3.91381	0.460055	-8.50726	1.78089e-17	9.05925e-16	Z4958	dppD	dipeptide transport ATP-binding protein DppD	Dipeptide transport ATP-binding protein DppD	WP_001196486.1	AIG70942.1
EDL933_RS06480	783.19	3.9036	3.9036	0.662036	5.89636	3.71614e-09	6.56719e-08	Z1396	appB	cytochrome bd oxidase subunit II	Cytochrome d ubiquinol oxidase subunit II	WP_000460778.1	AIG67512.1
EDL933_RS11660	93.561	-3.89869	3.89869	0.45654	-8.53965	1.34631e-17	6.97899e-16	Z2488	aldH	gamma-glutamyl-gamma-aminobutyraldehyde dehydrogenase	Gamma-glutamyl-aminobutyraldehyde dehydrogenase	WP_001009127.1	AIG68565.1
EDL933_RS11920	675.083	-3.88944	3.88944	0.333533	-11.6613	2.0091e-31	3.12443e-29	Z2551	trpA	tryptophan synthase subunit alpha	Tryptophan synthase alpha chain	WP_000443092.1	AIG68614.1
EDL933_RS16680	30.0529	3.87526	3.87526	0.660614	5.86614	4.4605e-09	7.83178e-08	Z3496	NA	hypothetical protein	hypothetical protein	WP_001301786.1	AIG69566.1
EDL933_RS17720	764.825	3.86966	3.86966	1.05562	3.66576	0.000246604	0.00155535	Z3716	EutQ	ethanolamine utilization protein EutQ	Ethanolamine utilization protein EutQ	WP_000733890.1	AIG69774.1
EDL933_RS25965	3426.34	3.86899	3.86899	0.749282	5.1636	2.42246e-07	3.10977e-06	Z5471	glpK	glycerol kinase	Glycerol kinase	WP_000136788.1	AIG71394.1
EDL933_RS17685	336.612	3.86679	3.86679	1.0567	3.6593	0.000252903	0.00158955	Z3709	eutG	alcohol dehydrogenase EutG	Ethanolamine utilization protein EutG	WP_001301866.1	AIG69767.1
EDL933_RS00245	26.907	3.85233	3.85233	0.926994	4.15572	3.24264e-05	0.000257284	Z0050	fixX	ferredoxin-like protein FixX	Ferredoxin-like protein FixX	WP_000203741.1	AIG66253.1
EDL933_RS23185	91.3908	3.83702	3.83702	0.512181	7.49153	6.80751e-14	2.24565e-12	Z4875	NA	PTS sugar transporter subunit IIA	Putative carbohydrate PTS system, IIA component	WP_001161553.1	AIG70859.1
EDL933_RS16705	463.896	3.83628	3.83628	0.832721	4.60692	4.08671e-06	4.04435e-05	Z3501	glpC	anaerobic glycerol-3-phosphate dehydrogenase subunit C	Anaerobic glycerol-3-phosphate dehydrogenase subunit C	WP_001000379.1	AIG69571.1
EDL933_RS02600	289.307	-3.8322	3.8322	0.283985	-13.4944	1.68764e-41	6.5613e-39	Z0563	amtB	ammonia channel	Ammonium transporter	WP_000685029.1	AIG66730.1
EDL933_RS21810	1419.93	-3.83181	3.83181	0.353114	-10.8515	1.96162e-27	2.37269e-25	Z4577	gltD	glutamate synthase subunit beta	Glutamate synthase [NADPH] small chain	WP_000081695.1	AIG70589.1
EDL933_RS17010	437.394	-3.8317	3.8317	0.266041	-14.4027	4.97733e-47	3.87023e-44	Z3568	hisP	histidine transport ATP-binding protein HisP	Histidine ABC transporter, ATP-binding protein HisP	WP_001293612.1	AIG69636.1
EDL933_RS28380	541.32	3.82572	3.82572	0.42283	9.04789	1.4576e-19	9.22522e-18	Z5982	yjjI	YjjI family glycine radical enzyme	hypothetical protein	NA	AIG71860.1
EDL933_RS12720	494.388	3.824	3.824	0.432664	8.83827	9.72119e-19	5.56973e-17	Z2666	NA	transcriptional regulator	Transcriptional regulator, TetR family	WP_001032947.1	AIG68778.1
EDL933_RS15590	49.0721	3.81944	3.81944	0.745779	5.12141	3.03266e-07	3.83878e-06	Z3279	yehD	hypothetical protein	Putative fimbrial-like protein	WP_000682830.1	AIG69349.1
EDL933_RS03210	234.682	-3.80579	3.80579	0.247399	-15.3832	2.12082e-53	2.30872e-50	Z0728	fepE	LPS O-antigen length regulator	Ferric enterobactin uptake protein FepE	WP_000096698.1	AIG66859.1
EDL933_RS28375	38.0912	3.80072	3.80072	0.628235	6.04983	1.44994e-09	2.7321e-08	NA	NA	NA	NA	NA	NA
EDL933_RS17725	526.082	3.79742	3.79742	1.04657	3.62842	0.000285158	0.00175977	Z3717	EutP	ethanolamine utilization protein EutP	Ethanolamine utilization protein EutP	WP_000820782.1	AIG69775.1
EDL933_RS10870	805.305	3.79466	3.79466	0.372423	10.1891	2.21759e-24	2.15542e-22	NA	NA	hypothetical protein	NA	WP_001303281.1	NA
EDL933_RS23190	59.2803	3.78666	3.78666	0.539686	7.01642	2.27632e-12	6.22614e-11	Z4876	NA	PTS sugar transporter subunit IIB	Putative carbohydrate PTS system, IIB component	WP_000084025.1	AIG70860.1
EDL933_RS11655	70.0893	-3.78611	3.78611	0.567556	-6.6709	2.54233e-11	6.15017e-10	Z2487	ordL	oxidoreductase	Gamma-glutamyl-putrescine oxidase	WP_000134855.1	AIG68564.1
EDL933_RS26575	90.0272	-3.78394	3.78394	0.421708	-8.9729	2.88797e-19	1.72739e-17	Z5627	yjbH	membrane protein	YjbH outer membrane lipoprotein	WP_000745732.1	AIG71503.1
EDL933_RS03195	680.941	-3.77786	3.77786	0.329844	-11.4535	2.25926e-30	3.07428e-28	Z0725	fes	enterochelin esterase	Enterobactin esterase	WP_000125819.1	AIG66856.1
EDL933_RS01665	291.457	-3.77093	3.77093	0.629932	-5.98624	2.14746e-09	3.92236e-08	Z0359	yagY	fimbrial chaperone EcpB	CFA/I fimbrial auxiliary subunit	WP_000716386.1	AIG66529.1
EDL933_RS21545	1548.05	-3.76323	3.76323	0.311562	-12.0786	1.37081e-33	3.10888e-31	Z4522	mtr	tryptophan permease	Tryptophan-specific transport protein	WP_000224334.1	AIG70537.1
EDL933_RS27040	364.742	3.76313	3.76313	0.788491	4.77258	1.81884e-06	1.94498e-05	Z5717	yjdE	arginine:agmatine antiporter	Arginine/agmatine antiporter	WP_000093154.1	AIG71599.1
EDL933_RS27080	719.472	3.76174	3.76174	0.73867	5.09259	3.5321e-07	4.37932e-06	Z5724	fumB	fumarate hydratase	Fumarate hydratase class I, anaerobic	WP_000066694.1	AIG71607.1
EDL933_RS00230	65.6833	3.75956	3.75956	0.849616	4.42501	9.64394e-06	8.64777e-05	NA	FixA	protein FixA	Electron transfer flavoprotein, beta subunit FixA	WP_000692204.1	AIG66250.1
EDL933_RS28315	184.404	-3.74237	3.74237	0.582241	-6.42752	1.29701e-10	2.9052e-09	NA	NA	hypothetical protein	hypothetical protein	WP_000604563.1	AIG71849.1
EDL933_RS09240	94.7418	-3.73935	3.73935	0.543618	-6.87863	6.04293e-12	1.55885e-10	Z1965	NA	ABC transporter permease	Hemin ABC transporter, permease protein	WP_001223662.1	AIG68085.1
EDL933_RS27050	214.875	3.73646	3.73646	0.594258	6.2876	3.2241e-10	6.74953e-09	Z5719	adiA	arginine decarboxylase	Arginine decarboxylase, catabolic	WP_000978640.1	AIG71602.1
EDL933_RS03200	482.523	-3.71754	3.71754	0.416724	-8.92088	4.62618e-19	2.70756e-17	Z0726	YbdZ	MbtH family protein	Putative cytoplasmic protein YbdZ in enterobactin biosynthesis operon	WP_000885806.1	AIG66857.1
EDL933_RS00240	95.6385	3.70341	3.70341	0.854494	4.33404	1.46396e-05	0.000125683	Z0049	fixC	protein FixC	putative electron transfer flavoprotein-quinone oxidoreductase FixC	WP_001287748.1	AIG66252.1
EDL933_RS17670	1074.55	3.68179	3.68179	1.01087	3.6422	0.00027032	0.00168155	Z3706	eutB	ethanolamine ammonia-lyase heavy chain	Ethanolamine ammonia-lyase heavy chain	WP_000769961.1	AIG69764.1
EDL933_RS25425	171.233	-3.67165	3.67165	0.480555	-7.64044	2.16485e-14	7.60213e-13	Z5349	metR	transcriptional regulator	Transcriptional activator MetR	WP_000573621.1	AIG71289.1
EDL933_RS23390	572.999	-3.67139	3.67139	0.582523	-6.30257	2.92748e-10	6.17607e-09	Z4918	chuU	hemin permease	Hemin ABC transporter, permease protein	WP_000910392.1	AIG70901.1
EDL933_RS00235	81.8761	3.66259	3.66259	0.827341	4.42695	9.55763e-06	8.58452e-05	Z0048	fixB	protein FixB	Electron transfer flavoprotein, alpha subunit FixB	WP_001091483.1	AIG66251.1
EDL933_RS17775	569.391	3.66102	3.66102	0.485132	7.54644	4.47331e-14	1.51231e-12	NA	NA	hypothetical protein	NA	WP_002430704.1	NA
EDL933_RS10495	1016.34	-3.65352	3.65352	0.38295	-9.54047	1.42181e-21	1.13808e-19	Z2214	pqqL	peptidase M16	putative zinc protease pqqL	WP_001244976.1	AIG68334.1
EDL933_RS00345	150.324	3.65021	3.65021	0.858465	4.25203	2.11846e-05	0.000173918	Z0072	araB	ribulokinase	Ribulokinase	WP_000951872.1	AIG66273.1
EDL933_RS17690	339.38	3.6449	3.6449	1.07492	3.39087	0.000696713	0.00375839	Z3710	eutJ	ethanolamine utilization protein EutJ	Ethanolamine utilization protein EutJ	WP_000929717.1	AIG69768.1
EDL933_RS17730	210	3.63136	3.63136	1.04653	3.46992	0.000520617	0.00292739	Z3718	EutS	ethanolamine utilization protein EutS	Ethanolamine utilization polyhedral-body-like protein EutS	WP_000356956.1	AIG69776.1
EDL933_RS06485	248.806	3.59841	3.59841	0.652997	5.51061	3.57601e-08	5.24687e-07	NA	NA	cytochrome bd-II oxidase subunit	NA	WP_000270305.1	NA
EDL933_RS00410	12.2103	-3.59312	3.59312	0.64267	-5.59092	2.25869e-08	3.46312e-07	NA	NA	leu operon leader peptide	NA	WP_001300467.1	NA
EDL933_RS02775	450.65	-3.58384	3.58384	0.760229	-4.71415	2.42719e-06	2.54062e-05	Z0608	NA	transporter	Agglutination protein	WP_000090493.1	AIG66768.1
EDL933_RS17015	426.81	-3.56524	3.56524	0.263198	-13.5458	8.38489e-42	3.51069e-39	Z3569	hisM	histidine ABC transporter permease	Histidine ABC transporter, permease protein HisM	WP_000569958.1	AIG69637.1
EDL933_RS05700	214.055	3.55958	3.55958	0.593158	6.00107	1.96025e-09	3.62914e-08	Z1241	dmsB	dimethylsulfoxide reductase, chain B	Anaerobic dimethyl sulfoxide reductase chain B	WP_000213047.1	AIG67354.1
EDL933_RS21840	2725.22	3.55297	3.55297	0.843923	4.21006	2.55303e-05	0.000206788	Z4583	nanA	N-acetylneuraminate lyase	N-acetylneuraminate lyase	WP_000224714.1	AIG70595.1
EDL933_RS03175	90.1548	-3.52063	3.52063	0.36911	-9.53818	1.45364e-21	1.14669e-19	Z0722	HokE	protein HokE	HokE protein	WP_000956465.1	AIG66851.1
EDL933_RS17675	493.648	3.51913	3.51913	1.00871	3.48873	0.000485316	0.00276316	Z3707	eutA	ethanolamine utilization protein EutA	Ethanolamine utilization protein EutA	WP_001097464.1	AIG69765.1
EDL933_RS11915	1021.73	-3.51412	3.51412	0.346356	-10.146	3.45328e-24	3.24072e-22	Z2550	trpB	tryptophan synthase subunit beta	Tryptophan synthase beta chain	WP_000209521.1	AIG68613.1
EDL933_RS12525	1541.02	3.49611	3.49611	0.416107	8.40196	4.39077e-17	2.06025e-15	Z2615	fumA	fumarate hydratase class I, aerobic	Fumarate hydratase class I, aerobic	WP_000066619.1	AIG68738.1
EDL933_RS05080	206.403	3.48108	3.48108	0.412251	8.44407	3.06476e-17	1.53041e-15	Z1560	NA	hypothetical protein	putative membrane protein	WP_000282209.1	AIG67220.1
EDL933_RS23755	196.532	3.47803	3.47803	0.74284	4.68207	2.83995e-06	2.93348e-05	Z4991	xylF	xylose ABC transporter substrate-binding protein	Xylose ABC transporter, periplasmic xylose-binding protein XylF	WP_001301778.1	AIG70972.1
EDL933_RS05695	593.852	3.47457	3.47457	0.542805	6.40114	1.54223e-10	3.42626e-09	Z1240	dmsA	dimethyl sulfoxide reductase subunit A	Anaerobic dimethyl sulfoxide reductase chain A	WP_000850325.1	AIG67353.1
EDL933_RS16270	315.24	-3.47147	3.47147	0.444772	-7.80506	5.94711e-15	2.24792e-13	NA	NA	hypothetical protein	NA	WP_001450656.1	NA
EDL933_RS11670	295.748	-3.4697	3.4697	0.296139	-11.7164	1.04999e-31	1.73185e-29	Z2490	ycjL	gamma-glutamyl-gamma-aminobutyrate hydrolase	Gamma-glutamyl-GABA hydrolase	WP_001322278.1	AIG68568.1
EDL933_RS20010	130.217	3.44894	3.44894	0.620128	5.56166	2.67213e-08	4.06268e-07	Z4214	YqeB	hypothetical protein	Uncharacterized protein YqeB	WP_001020355.1	AIG70229.1
EDL933_RS19520	265.767	3.44872	3.44872	0.720976	4.78341	1.72348e-06	1.86499e-05	Z4117	fucA	L-fuculose-phosphate aldolase	L-fuculose phosphate aldolase	WP_000440775.1	AIG70136.1
EDL933_RS17570	998.914	-3.4453	3.4453	0.272836	-12.6277	1.48481e-36	4.04092e-34	Z3686	cysM	cysteine synthase B	Cysteine synthase B	WP_001301606.1	AIG69744.1
EDL933_RS12405	236.148	3.44152	3.44152	0.665438	5.17181	2.31838e-07	2.99719e-06	Z2577	NA	dimethylsulfoxide reductase	Anaerobic dimethyl sulfoxide reductase chain B	WP_000213028.1	AIG68713.1
EDL933_RS04135	293.207	-3.44013	3.44013	0.256199	-13.4275	4.17035e-41	1.51328e-38	Z0934	modB	molybdenum ABC transporter permease	Molybdenum transport system permease protein ModB	WP_000604034.1	AIG67039.1
EDL933_RS26820	158.905	3.43309	3.43309	0.654367	5.24643	1.55075e-07	2.08413e-06	Z5673	nrfE	heme lyase NrfEFG subunit NrfE	Cytochrome c-type heme lyase subunit nrfE, nitrite reductase complex assembly	WP_071525042.1	AIG71553.1
EDL933_RS25090	125.351	-3.43244	3.43244	0.520469	-6.5949	4.25538e-11	1.00269e-09	NA	NA	IlvGMEDA operon leader peptide	NA	WP_001311244.1	NA
EDL933_RS17680	269.888	3.42115	3.42115	1.00972	3.38822	0.000703468	0.00378732	Z3708	eutH	ethanolamine utilization protein EutH	Ethanolamine permease	WP_000512370.1	AIG69766.1
EDL933_RS17435	2729.53	-3.4173	3.4173	0.545827	-6.26077	3.83071e-10	7.86813e-09	Z3658	MntH	divalent metal cation transporter	Manganese transport protein MntH	WP_000186369.1	AIG69722.1
EDL933_RS25005	2255.36	3.40462	3.40462	0.596974	5.70314	1.17621e-08	1.91107e-07	NA	RbsD	D-ribose pyranase	Ribose ABC transport system, high affinity permease RbsD	WP_001301979.1	AIG71217.1
EDL933_RS24790	494.425	3.40399	3.40399	0.767983	4.43237	9.32024e-06	8.41295e-05	Z5205	yidY	multidrug resistance protein MdtL	Putative transport protein	WP_000086017.1	AIG71175.1
EDL933_RS07305	200.702	3.40372	3.40372	0.394122	8.63621	5.81092e-18	3.13157e-16	NA	NA	hypothetical protein	putative membrane protein	WP_000282209.1	AIG67676.1
EDL933_RS17190	432.756	3.40065	3.40065	0.4799	7.08616	1.37885e-12	3.88863e-11	Z3606	NA	hypothetical protein	hypothetical protein	WP_000030901.1	AIG69675.1
EDL933_RS01670	611.024	-3.38954	3.38954	0.573451	-5.91077	3.40504e-09	6.05673e-08	Z0360	yagZ	common pilus major fimbrillin subunit EcpA	CFA/I fimbrial major subunit	WP_000730972.1	AIG66530.1
EDL933_RS19515	466.957	3.38865	3.38865	0.664469	5.09979	3.40029e-07	4.25466e-06	Z4116	fucO	lactaldehyde reductase	Lactaldehyde reductase	WP_000013588.1	AIG70135.1
EDL933_RS27755	234.375	-3.38816	3.38816	0.483145	-7.01272	2.33726e-12	6.3292e-11	Z5866	argI	ornithine carbamoyltransferase	Ornithine carbamoyltransferase	WP_000012925.1	AIG71742.1
EDL933_RS17575	1402.49	-3.38238	3.38238	0.578014	-5.85172	4.86508e-09	8.51467e-08	Z3687	cysA	sulfate/thiosulfate import ATP-binding protein CysA	Sulfate and thiosulfate import ATP-binding protein CysA	WP_000021035.1	AIG69745.1
EDL933_RS25100	445.064	-3.38063	3.38063	0.332758	-10.1594	3.00878e-24	2.87313e-22	Z5280	ilvM	acetolactate synthase isozyme 2 small subunit	Acetolactate synthase small subunit	WP_000983255.1	AIG71229.1
EDL933_RS21380	125.553	3.37468	3.37468	0.533152	6.32968	2.45674e-10	5.24393e-09	Z4486	NA	PTS N-acetylgalactosamine transporter subunit IIC	PTS system, N-acetylgalactosamine-specific IIC component	WP_000406214.1	AIG70504.1
EDL933_RS17665	606.471	3.37004	3.37004	1.00398	3.35666	0.000788888	0.00418103	Z3705	eutC	ethanolamine ammonia-lyase light chain	Ethanolamine ammonia-lyase light chain	WP_000372370.1	AIG69763.1
EDL933_RS23180	103.655	3.35517	3.35517	0.47797	7.01963	2.22449e-12	6.11511e-11	Z4874	NA	GntR family transcriptional regulator	Putative transcriptional regulator of unknown carbohydrate utilization cluster, GntR family	WP_001301676.1	AIG70858.1
EDL933_RS23510	2100.63	3.35342	3.35342	0.633048	5.29726	1.1755e-07	1.59558e-06	Z4942	dctA	C4-dicarboxylate ABC transporter	Aerobic C4-dicarboxylate transporter for fumarate, L-malate, D-malate, succunate, aspartate	WP_000858212.1	AIG70926.1
EDL933_RS11620	464.807	3.35167	3.35167	0.462816	7.24192	4.42388e-13	1.34521e-11	Z2477	pspE	thiosulfate sulfurtransferase PspE	Phage shock protein E precursor	WP_000473113.1	AIG68557.1
EDL933_RS14930	485.017	-3.3477	3.3477	0.291186	-11.4967	1.36977e-30	1.91171e-28	Z3138	shiA	MFS transporter	Shikimate transporter	WP_000378596.1	AIG69218.1
EDL933_RS17020	612.247	-3.3234	3.3234	0.307531	-10.8067	3.19904e-27	3.7853e-25	Z3570	hisQ	histidine/lysine/arginine/ornithine ABC transporter permease HisQ	Histidine ABC transporter, permease protein HisQ	WP_000965511.1	AIG69638.1
EDL933_RS07120	2144.31	-3.32186	3.32186	0.485408	-6.84342	7.7322e-12	1.96665e-10	Z1520	ycdO	iron uptake system component EfeO	Ferrous iron transport periplasmic protein EfeO, contains peptidase-M75 domain and (frequently) cupredoxin-like domain	WP_000154396.1	AIG67638.1
EDL933_RS00205	41.3122	3.31574	3.31574	0.639495	5.18493	2.16093e-07	2.80978e-06	NA	NA	carnitinyl-CoA dehydratase	Carnitine racemase	WP_001303785.1	AIG66245.1
EDL933_RS06400	412.528	3.3113	3.3113	0.520488	6.36191	1.99262e-10	4.32104e-09	Z2347	NA	superoxide dismutase	Superoxide dismutase [Cu-Zn] precursor	WP_000649830.1	AIG67496.1
EDL933_RS12400	586.283	3.3097	3.3097	0.607263	5.4502	5.03143e-08	7.18795e-07	Z2576	NA	dimethyl sulfoxide reductase subunit A	Anaerobic dimethyl sulfoxide reductase chain A	WP_001302060.1	AIG68712.1
EDL933_RS25105	1461.65	-3.30558	3.30558	0.317214	-10.4206	1.99591e-25	2.04977e-23	Z5281	ilvE	branched chain amino acid aminotransferase	Branched-chain amino acid aminotransferase	WP_000208520.1	AIG71230.1
EDL933_RS04140	348.399	-3.29883	3.29883	0.27353	-12.0602	1.71344e-33	3.73051e-31	Z0935	modC	molybdenum import ATP-binding protein ModC	Molybdenum transport ATP-binding protein ModC	WP_000891683.1	AIG67040.1
EDL933_RS19565	247.719	3.28946	3.28946	0.415531	7.91629	2.44712e-15	9.94006e-14	Z4126	lipoNA	DUF903 domain-containing protein	putative lipoprotein	WP_000750398.1	AIG70145.1
EDL933_RS17660	482.16	3.28441	3.28441	1.00211	3.2775	0.00104732	0.00535769	Z3704	EutL	microcompartment protein EutL	Ethanolamine utilization polyhedral-body-like protein EutL	WP_001111027.1	AIG69762.1
EDL933_RS24785	99.4985	3.28216	3.28216	0.691552	4.74608	2.07395e-06	2.19621e-05	Z5204	tnaB	low affinity tryptophan permease	Tryptophan-specific transport protein	WP_000131901.1	AIG71174.1
EDL933_RS25110	1973.17	-3.27937	3.27937	0.360184	-9.10469	8.65149e-20	5.6735e-18	Z5282	ilvD	dihydroxy-acid dehydratase	Dihydroxy-acid dehydratase	WP_001127409.1	AIG71231.1
EDL933_RS12725	1377.01	3.26192	3.26192	0.272434	11.9733	4.9066e-33	9.89135e-31	Z2668	nemA	alkene reductase	N-ethylmaleimide reductase	WP_000093602.1	AIG68779.1
EDL933_RS27085	279.356	3.2613	3.2613	0.640503	5.09179	3.54705e-07	4.38786e-06	Z5725	dcuB	anaerobic C4-dicarboxylate transporter	C4-dicarboxylate transporter DcuB	WP_000899526.1	AIG71608.1
EDL933_RS14725	14.1745	3.26109	3.26109	0.654896	4.97955	6.37324e-07	7.49235e-06	Z2368	NA	hypothetical protein	hypothetical protein	WP_001096929.1	AIG69180.1
EDL933_RS10735	3679.53	-3.26097	3.26097	0.340465	-9.57797	9.89731e-22	8.04045e-20	Z2267	NA	hypothetical protein	hypothetical protein	WP_000550626.1	AIG68383.1
EDL933_RS02780	442.606	-3.2601	3.2601	0.632647	-5.15311	2.56198e-07	3.27344e-06	Z0609	NA	Ig-like domain repeat protein	Large repetitive protein	WP_000052468.1	AIG66769.1
EDL933_RS19235	476.13	-3.24328	3.24328	0.422706	-7.67264	1.68489e-14	5.99402e-13	Z4057	ygbE	membrane protein	Putative cytochrome oxidase subunit	WP_001246103.1	AIG70077.1
EDL933_RS09410	293.895	3.23336	3.23336	0.454516	7.11385	1.12854e-12	3.23297e-11	Z2003	narJ	nitrate reductase molybdenum cofactor assembly chaperone NarJ	Respiratory nitrate reductase delta chain	WP_000571681.1	AIG68121.1
EDL933_RS11910	1130.71	-3.22869	3.22869	0.410077	-7.87338	3.4518e-15	1.36146e-13	Z2549	trpC	bifunctional indole-3-glycerol phosphate synthase/phosphoribosylanthranilate isomerase	Indole-3-glycerol phosphate synthase	WP_001302292.1	AIG68612.1
EDL933_RS23155	51.3818	3.22306	3.22306	0.512344	6.29081	3.15814e-10	6.63697e-09	Z4869	nikB	nickel ABC transporter permease subunit NikB	Nickel transport system permease protein NikB	WP_000947083.1	AIG70853.1
EDL933_RS21375	149.878	3.22087	3.22087	0.586803	5.48884	4.04573e-08	5.88794e-07	NA	NA	PTS N-acetylgalactosamine transporter subunit IIB	PTS system, N-acetylgalactosamine-specific IIB component	WP_001301475.1	AIG70503.1
EDL933_RS23750	729.105	3.2195	3.2195	0.61874	5.20332	1.95764e-07	2.57377e-06	Z4990	xylA	xylose isomerase	Xylose isomerase	WP_001149589.1	AIG70971.1
EDL933_RS17655	346.328	3.21818	3.21818	1.00033	3.21713	0.00129478	0.00641264	Z3703	EutK	carboxysome shell protein	Ethanolamine utilization polyhedral-body-like protein EutK	WP_001301551.1	AIG69761.1
EDL933_RS20830	202.091	3.21082	3.21082	0.399266	8.0418	8.85289e-16	3.70664e-14	Z4376	ygiW	hypothetical protein	Protein ygiW precursor	WP_000712658.1	AIG70395.1
EDL933_RS25780	5481.15	3.20232	3.20232	0.613757	5.21756	1.81294e-07	2.40093e-06	Z5435	fdoH	formate dehydrogenase subunit beta	Formate dehydrogenase O beta subunit	WP_000331376.1	AIG71356.1
EDL933_RS23290	744.186	3.19512	3.19512	0.455542	7.01389	2.31778e-12	6.30784e-11	Z4896	yhiP	MFS transporter	Di/tripeptide permease DtpB	WP_001098662.1	AIG70879.1
EDL933_RS03540	447.986	-3.18005	3.18005	0.459641	-6.91856	4.56251e-12	1.18256e-10	Z0802	gltL	glutamate/aspartate transport ATP-binding protein GltL	Glutamate Aspartate transport ATP-binding protein GltL	WP_000631384.1	AIG66931.1
EDL933_RS09290	769.866	3.17726	3.17726	0.442216	7.18486	6.72777e-13	1.97942e-11	Z1976	ychH	membrane protein	Putative membrane protein YchH	WP_000823885.1	AIG68097.1
EDL933_RS17185	502.331	3.17204	3.17204	0.37711	8.41144	4.05008e-17	1.91692e-15	Z3605	fadI	acetyl-CoA C-acyltransferase FadI	3-ketoacyl-CoA thiolase	WP_000531969.1	AIG69674.1
EDL933_RS00070	11111.7	3.16618	3.16618	0.572179	5.53355	3.13816e-08	4.66694e-07	Z0014	dnaK	molecular chaperone DnaK	Chaperone protein DnaK	WP_000516135.1	AIG66221.1
EDL933_RS20045	164.947	3.15903	3.15903	0.727424	4.34276	1.40706e-05	0.000121373	Z4221	ygfO	xanthine permease XanQ	Putative purine permease YgfO	WP_001280192.1	AIG70236.1
EDL933_RS17590	821.815	-3.15862	3.15862	0.637582	-4.95406	7.26817e-07	8.47123e-06	Z3690	cysP	thiosulfate transporter subunit	Sulfate and thiosulfate binding protein CysP	WP_000290223.1	AIG69748.1
EDL933_RS04130	436.096	-3.15769	3.15769	0.346039	-9.12523	7.15871e-20	4.81047e-18	Z0933	modA	molybdate ABC transporter substrate-binding protein	Molybdenum ABC transporter, periplasmic molybdenum-binding protein ModA	WP_000101994.1	AIG67038.1
EDL933_RS10950	1408.18	3.15737	3.15737	0.576219	5.47946	4.26637e-08	6.1925e-07	Z2315	acpD	FMN-dependent NADH-azoreductase	FMN-dependent NADH-azoreductase	WP_000048968.1	AIG68426.1
EDL933_RS18440	7201.76	3.1449	3.1449	0.616941	5.09756	3.44051e-07	4.28529e-06	Z3886	clpB	chaperone protein ClpB	ClpB protein	WP_001235102.1	AIG69915.1
EDL933_RS03310	19082.9	3.14415	3.14415	0.734127	4.28285	1.84516e-05	0.000153801	Z0750	ahpF	alkyl hydroperoxide reductase subunit F	Alkyl hydroperoxide reductase protein F	WP_000887629.1	AIG66880.1
EDL933_RS01660	450.736	-3.14316	3.14316	0.50374	-6.23964	4.38578e-10	8.87428e-09	Z0358	yagX	usher protein EcpC	CFA/I fimbrial subunit C usher protein	WP_001131063.1	AIG66528.1
EDL933_RS07565	46.6215	-3.14026	3.14026	0.673227	-4.66449	3.09383e-06	3.18289e-05	NA	NA	hypothetical protein	hypothetical protein	WP_000922604.1	AIG67733.1
EDL933_RS00340	180.413	3.13673	3.13673	0.801466	3.91374	9.08772e-05	0.000636743	Z0070	araA	L-arabinose isomerase	L-arabinose isomerase	WP_000151715.1	AIG66272.1
EDL933_RS28390	3014.9	3.13015	3.13015	0.450417	6.94945	3.66708e-12	9.59612e-11	Z5983	deoC	2-deoxyribose-5-phosphate aldolase	Deoxyribose-phosphate aldolase	WP_001295412.1	AIG71862.1
EDL933_RS28395	4017.07	3.12483	3.12483	0.44962	6.94993	3.65455e-12	9.59612e-11	Z5984	deoA	thymidine phosphorylase	Thymidine phosphorylase	WP_000477811.1	AIG71863.1
EDL933_RS07135	299.598	-3.12191	3.12191	0.292373	-10.6778	1.29243e-26	1.49675e-24	NA	PhoH	phosphate starvation protein PhoH	NA	WP_000258765.1	NA
EDL933_RS24985	3625.04	3.11178	3.11178	0.701031	4.43887	9.04345e-06	8.23135e-05	Z5245	asnA	asparagine synthetase A	Aspartate--ammonia ligase	WP_000845107.1	AIG71213.1
EDL933_RS00195	254.743	3.11067	3.11067	0.686069	4.53405	5.78645e-06	5.51587e-05	NA	CaiF	transcriptional activatory protein CaiF	Transcriptional activatory protein CaiF	WP_000333125.1	AIG66243.1
EDL933_RS17580	952.378	-3.10496	3.10496	0.638468	-4.86314	1.15539e-06	1.30203e-05	Z3688m	CysW	sulfate/thiosulfate transporter permease subunit	Sulfate transport system permease protein CysW	WP_000852688.1	AIG69746.1
EDL933_RS25420	239.34	-3.1023	3.1023	0.354448	-8.75249	2.08703e-18	1.14744e-16	NA	NA	EamA-like transporter	NA	WP_001196238.1	NA
EDL933_RS06490	518.99	3.0965	3.0965	0.577105	5.36557	8.06927e-08	1.1233e-06	Z1397	appA	phosphoanhydride phosphorylase	Phosphoanhydride phosphohydrolase (pH 2.5 acid phosphatase) (AP)	WP_001301957.1	AIG67513.1
EDL933_RS24490	267.405	-3.09156	3.09156	0.449655	-6.87541	6.18125e-12	1.58701e-10	Z5147	nlpA	lipoprotein 28	Methionine ABC transporter substrate-binding protein	WP_000779412.1	AIG71122.1
EDL933_RS00200	99.5903	3.08494	3.08494	0.649884	4.7469	2.06557e-06	2.1916e-05	Z0041	caiE	carnitine operon protein CaiE	Carnitine operon protein CaiE	WP_000122894.1	AIG66244.1
EDL933_RS14050	224.857	3.07839	3.07839	0.816943	3.76819	0.000164437	0.00108096	Z2953	araG	L-arabinose ABC transporter ATP-binding protein AraG	L-arabinose transport ATP-binding protein AraG	WP_001187796.1	AIG69042.1
EDL933_RS03720	216.489	3.06822	3.06822	0.655218	4.68274	2.83059e-06	2.93348e-05	Z0839	speF	ornithine decarboxylase	Ornithine decarboxylase	WP_001292415.1	AIG66964.1
EDL933_RS03545	402.196	-3.06319	3.06319	0.476206	-6.43248	1.25541e-10	2.82363e-09	Z0803	gltK	glutamate ABC transporter permease	Glutamate Aspartate transport system permease protein GltK	WP_000272824.1	AIG66932.1
EDL933_RS16220	195.81	3.06249	3.06249	0.665674	4.60059	4.21298e-06	4.16176e-05	Z3403	mglC	galactoside ABC transporter permease MglC	Galactose/methyl galactoside ABC transport system, permease protein MglC	WP_001275106.1	AIG69476.1
EDL933_RS22680	793.293	3.0615	3.0615	0.40484	7.56225	3.96151e-14	1.34765e-12	Z4763	feoA	ferrous iron transporter A	Ferrous iron transport protein A	WP_001200455.1	AIG70757.1
EDL933_RS13530	286.004	3.05999	3.05999	0.772507	3.96112	7.45982e-05	0.000539944	Z2843	yeaU	tartrate dehydrogenase	Tartrate dehydrogenase	WP_000978495.1	AIG68939.1
EDL933_RS01915	254.372	3.05914	3.05914	0.735562	4.15892	3.19762e-05	0.000254454	Z0415	NA	autoinducer 2 ABC transporter substrate-binding protein	Ribose/xylose/arabinose/galactoside ABC-type transporter, periplasmic sugar binding protein	WP_001042108.1	AIG66583.1
EDL933_RS19310	2359.63	-3.0566	3.0566	0.638995	-4.78346	1.72304e-06	1.86499e-05	Z4073	cysI	sulfite reductase subunit beta	Sulfite reductase [NADPH] hemoprotein beta-component	WP_001290706.1	AIG70092.1
EDL933_RS11075	134.029	3.05488	3.05488	0.496243	6.156	7.46032e-10	1.45023e-08	Z3312	NA	superoxide dismutase	Superoxide dismutase [Cu-Zn] precursor	WP_000649829.1	AIG68455.1
EDL933_RS01775	101.23	3.03844	3.03844	0.784893	3.87116	0.000108319	0.000742697	Z0384	ykgE	hypothetical protein	putative L-lactate dehydrogenase, Fe-S oxidoreductase subunit YkgE	WP_001102115.1	AIG66553.1
EDL933_RS00425	430.933	-3.03124	3.03124	0.347924	-8.71236	2.97602e-18	1.61985e-16	Z0088	ilvH	acetolactate synthase small subunit	Acetolactate synthase small subunit	WP_001301948.1	AIG66289.1
EDL933_RS26825	64.0547	3.02292	3.02292	0.706836	4.2767	1.89687e-05	0.000157628	Z5674	nrfF	formate-dependent nitrite reductase complex subunit NrfF	Cytochrome c-type heme lyase subunit nrfF, nitrite reductase complex assembly	WP_000276458.1	AIG71554.1
EDL933_RS03550	365.37	-3.02249	3.02249	0.479247	-6.30676	2.84937e-10	6.03469e-09	Z0804	gltJ	glutamate/aspartate ABC transporter permease GltJ	Glutamate Aspartate transport system permease protein GltJ	WP_000020947.1	AIG66933.1
EDL933_RS07830	4.15059	-3.02122	3.02122	0.778563	-3.88051	0.000104238	0.000719096	NA	NA	hypothetical protein	NA	WP_001301521.1	NA
EDL933_RS23350	581.91	-3.01898	3.01898	0.343905	-8.77854	1.6561e-18	9.19812e-17	Z4909	yhiF	helix-turn-helix transcriptional regulator	Transcriptional regulator, ArsR family	WP_000478621.1	AIG70891.1
EDL933_RS26090	26288	3.01156	3.01156	0.8823	3.4133	0.000641813	0.00350934	Z5497	katG	catalase/hydroperoxidase HPI(I)	Catalase	WP_001297636.1	AIG71417.1
EDL933_RS01030	292.642	-3.01115	3.01115	0.364983	-8.25011	1.58244e-16	6.98006e-15	Z0211	abc	methionine import ATP-binding protein MetN	Methionine ABC transporter ATP-binding protein	WP_000593994.1	AIG66413.1
EDL933_RS14965	359.485	-3.01072	3.01072	0.430333	-6.99626	2.6288e-12	7.08344e-11	Z3146	cbl	CysB family transcriptional regulator	Alkanesulfonate utilization operon LysR-family regulator CbI	WP_001011000.1	AIG69224.1
EDL933_RS13400	104.535	3.00808	3.00808	0.564843	5.32552	1.00666e-07	1.38017e-06	Z2813	YdjK	MFS transporter	Putative transport protein YdjK, MFS superfamily	WP_000372139.1	AIG68911.1
EDL933_RS19970	22.0829	3.00596	3.00596	0.648865	4.63264	3.61028e-06	3.61227e-05	Z4206	ygeT	xanthine dehydrogenase FAD-binding subunit	Xanthine dehydrogenase, FAD binding subunit	WP_000459192.1	AIG70221.1
EDL933_RS20075	37.5573	3.00339	3.00339	0.670188	4.48141	7.41502e-06	6.88737e-05	Z4226	ygfU	purine permease	Xanthine permease	WP_001303646.1	AIG70241.1
EDL933_RS04660	8793.32	2.99802	2.99802	0.649602	4.61516	3.92791e-06	3.90852e-05	Z1034	dps	DNA starvation/stationary phase protection protein	Non-specific DNA-binding protein Dps	WP_000100800.1	AIG67136.1
EDL933_RS04800	653.409	2.99585	2.99585	0.711542	4.21036	2.54962e-05	0.000206788	Z1063	yliI	dehydrogenase	Soluble aldose sugar dehydrogenase, PQQ-dependent	WP_000554959.1	AIG67165.1
EDL933_RS18480	715.302	-2.99399	2.99399	0.346822	-8.63266	5.99432e-18	3.19874e-16	Z3893	aroF	phospho-2-dehydro-3-deoxyheptonate aldolase	2-keto-3-deoxy-D-arabino-heptulosonate-7- phosphate synthase I alpha	WP_001168032.1	AIG69922.1
EDL933_RS20200	2345.53	-2.98536	2.98536	0.354003	-8.43316	3.3646e-17	1.64986e-15	Z4251	serA	D-3-phosphoglycerate dehydrogenase	D-3-phosphoglycerate dehydrogenase	WP_001151604.1	AIG70268.1
EDL933_RS17585	599.477	-2.98438	2.98438	0.686348	-4.3482	1.37257e-05	0.000119153	Z3689	cysU	sulfate/thiosulfate transporter subunit	Sulfate transport system permease protein CysT	WP_000458420.1	AIG69747.1
EDL933_RS25920	129.073	-2.97945	2.97945	0.479756	-6.21035	5.28657e-10	1.04636e-08	Z5462	sbp	sulfate transporter subunit	Sulfate-binding protein Sbp	WP_001045681.1	AIG71385.1
EDL933_RS09405	581.301	2.96786	2.96786	0.353913	8.38583	5.03693e-17	2.34325e-15	Z2002	narH	nitrate reductase subunit beta	Respiratory nitrate reductase beta chain	WP_000702660.1	AIG68120.1
EDL933_RS12395	240.323	2.9661	2.9661	0.610915	4.85517	1.20284e-06	1.35269e-05	Z2575	NA	dimethyl sulfoxide reductase subunit A	Anaerobic dimethyl sulfoxide reductase chain A	WP_000041704.1	AIG68711.1
EDL933_RS14005	371.757	2.95317	2.95317	0.87152	3.38852	0.0007027	0.00378693	Z2942	cheA	chemotaxis protein CheA	Signal transduction histidine kinase CheA	WP_000355035.1	AIG69034.1
EDL933_RS09415	225.502	2.94695	2.94695	0.422863	6.96904	3.19111e-12	8.43165e-11	Z2004	narI	respiratory nitrate reductase subunit gamma	Respiratory nitrate reductase gamma chain	WP_001160110.1	AIG68122.1
EDL933_RS05440	21.3217	2.94406	2.94406	0.525483	5.60258	2.11186e-08	3.26558e-07	Z1633	NA	hypothetical protein	putative membrane protein	WP_001302285.1	AIG67299.1
EDL933_RS05865	7220.5	-2.94366	2.94366	0.446895	-6.5869	4.4909e-11	1.05362e-09	Z1276	ompF	phosphoporin PhoE	Outer membrane protein F precursor	WP_000977914.1	AIG67387.1
EDL933_RS19965	82.4788	2.93484	2.93484	0.565113	5.19338	2.06513e-07	2.70204e-06	Z4205	XdhA	xanthine dehydrogenase molybdenum-binding subunit XdhA	Xanthine dehydrogenase, molybdenum binding subunit	WP_000388107.1	AIG70220.1
EDL933_RS14135	234.147	-2.9327	2.9327	0.466517	-6.28637	3.24965e-10	6.77696e-09	Z2972	NA	hypothetical protein	unknown protein encoded by prophage CP-933T	WP_000159449.1	AIG69061.1
EDL933_RS16520	54.1066	2.92616	2.92616	0.675727	4.33039	1.48848e-05	0.000127587	Z3462	napG	ferredoxin-type protein NapG	Ferredoxin-type protein NapG (periplasmic nitrate reductase)	WP_000091295.1	AIG69536.1
EDL933_RS27980	303.193	-2.91459	2.91459	0.549681	-5.30233	1.14335e-07	1.55972e-06	Z5910	fimB	type 1 fimbriae regulatory protein FimB	type 1 fimbriae regulatory protein FimB	WP_000790583.1	AIG71786.1
EDL933_RS14015	157.055	2.89657	2.89657	0.901791	3.21202	0.00131806	0.00651605	Z2944	motA	flagellar motor protein MotA	Flagellar motor rotation protein MotA	WP_000906325.1	AIG69036.1
EDL933_RS08195	454.249	2.88724	2.88724	0.671773	4.29795	1.72387e-05	0.000144354	Z1751	ycfR	multiple stress resistance protein BhsA	Putative outer membrane protein	WP_000800153.1	AIG67878.1
EDL933_RS16265	1612.53	-2.8828	2.8828	0.412526	-6.98816	2.78512e-12	7.46768e-11	Z3411	cirA	catecholate siderophore receptor CirA	Colicin I receptor precursor	WP_000489254.1	AIG69485.1
EDL933_RS19530	635.603	2.87276	2.87276	0.698655	4.11185	3.92506e-05	0.000307397	Z4119	fucI	L-fucose isomerase	L-fucose isomerase	WP_001033899.1	AIG70138.1
EDL933_RS18475	551.842	-2.87098	2.87098	0.361152	-7.9495	1.87261e-15	7.66362e-14	Z3892	tyrA	bifunctional chorismate mutase/prephenate dehydrogenase	Chorismate mutase I	WP_000225204.1	AIG69921.1
EDL933_RS14165	48.5611	-2.86801	2.86801	0.586024	-4.89401	9.88009e-07	1.13454e-05	Z2975	NA	hypothetical protein	hypothetical protein	WP_000104305.1	AIG69067.1
EDL933_RS00420	1124.44	-2.86647	2.86647	0.3063	-9.35839	8.09619e-21	5.79836e-19	NA	NA	acetolactate synthase 3 large subunit	Acetolactate synthase large subunit	WP_000425681.1	AIG66288.1
EDL933_RS20695	1298.84	2.86453	2.86453	0.646858	4.42838	9.49433e-06	8.54176e-05	Z4349	hybB	Ni/Fe-hydrogenase cytochrome b subunit	Ni/Fe-hydrogenase 2 B-type cytochrome subunit	WP_000017698.1	AIG70368.1
EDL933_RS19975	17.3988	2.86154	2.86154	0.545995	5.24097	1.59736e-07	2.13622e-06	Z4207	NA	xanthine dehydrogenase iron-sulfur-binding subunit	Xanthine dehydrogenase iron-sulfur subunit	WP_001016612.1	AIG70222.1
EDL933_RS22655	3936.25	2.86137	2.86137	0.523543	5.46541	4.61839e-08	6.66787e-07	Z4758	pckA	phosphoenolpyruvate carboxykinase (ATP)	Phosphoenolpyruvate carboxykinase [ATP]	WP_001301499.1	AIG70751.1
EDL933_RS16360	1074.57	2.85905	2.85905	0.594046	4.81285	1.48793e-06	1.63944e-05	Z3431	yeiQ	oxidoreductase	D-mannonate oxidoreductase	WP_001091926.1	AIG69505.1
EDL933_RS28040	2271.67	2.8562	2.8562	0.691075	4.13298	3.58082e-05	0.000282061	Z5920	uxuA	mannonate dehydratase	Mannonate dehydratase	WP_000438581.1	AIG71796.1
EDL933_RS13210	1000.09	2.85304	2.85304	0.473036	6.03135	1.62601e-09	3.05184e-08	Z2775	spy	ATP-independent periplasmic protein-refolding chaperone	Periplasmic protein related to spheroblast formation	WP_001228981.1	AIG68874.1
EDL933_RS07115	1243.25	-2.85188	2.85188	0.557454	-5.1159	3.12254e-07	3.94338e-06	Z1519	EfeU	ferrous iron permease EfeU	Ferrous iron transport permease EfeU	WP_000497942.1	AIG67637.1
EDL933_RS23590	502.474	-2.85027	2.85027	0.438844	-6.49495	8.30609e-11	1.9076e-09	Z4957	dppF	dipeptide ABC transporter ATP-binding protein	Dipeptide transport ATP-binding protein DppF	WP_000107027.1	AIG70941.1
EDL933_RS18345	493.018	-2.84861	2.84861	0.38607	-7.37847	1.60118e-13	5.03769e-12	Z3856	nadB	L-aspartate oxidase	L-aspartate oxidase	WP_001094279.1	AIG69899.1
EDL933_RS25115	1077.03	-2.8477	2.8477	0.366543	-7.76907	7.9066e-15	2.90781e-13	Z5283	ilvA	PLP-dependent threonine dehydratase	Threonine dehydratase biosynthetic	WP_000785599.1	AIG71232.1
EDL933_RS25010	2805.34	2.84481	2.84481	0.60445	4.70644	2.52084e-06	2.63358e-05	Z5250	rbsA	ribose import ATP-binding protein RbsA 1	Ribose ABC transport system, ATP-binding protein RbsA	WP_000387782.1	AIG71218.1
EDL933_RS28310	1923.41	-2.84457	2.84457	0.623664	-4.56107	5.08947e-06	4.93797e-05	Z5968	fhuF	hydroxamate siderophore iron reductase FhuF	Ferric reductase	WP_000331566.1	AIG71848.1
EDL933_RS16225	365.919	2.84285	2.84285	0.764179	3.72013	0.00019912	0.00128413	Z3404	mglA	galactose/methyl galactoside import ATP-binding protein MglA	Galactose/methyl galactoside ABC transport system, ATP-binding protein MglA	WP_000255020.1	AIG69477.1
EDL933_RS14020	482.097	2.84264	2.84264	0.516278	5.50602	3.67043e-08	5.37047e-07	Z2945	flhC	flagellar transcriptional regulator FlhC	Flagellar transcriptional activator FlhC	WP_001291603.1	AIG69037.1
EDL933_RS25775	3950.87	2.84226	2.84226	0.600013	4.73699	2.16916e-06	2.28813e-05	Z5434	fdoI	formate dehydrogenase cytochrome b556(fdo) subunit	Formate dehydrogenase O gamma subunit	WP_000829013.1	AIG71355.1
EDL933_RS03315	937.998	2.82589	2.82589	0.361629	7.81434	5.52519e-15	2.10305e-13	Z0751	ybdQ	universal stress protein G	Universal stress protein G	WP_000278505.1	AIG66881.1
EDL933_RS28385	438.614	2.81885	2.81885	0.582532	4.83896	1.3052e-06	1.45877e-05	NA	NA	hypothetical protein	NA	WP_032102099.1	NA
EDL933_RS11665	231.693	-2.81881	2.81881	0.361437	-7.79891	6.24427e-15	2.32792e-13	Z2489	ycjC	XRE family transcriptional regulator	Putrescine utilization regulator	WP_001278725.1	AIG68567.1
EDL933_RS06210	157.447	-2.81719	2.81719	0.267249	-10.5414	5.56413e-26	6.18073e-24	Z1787	NA	CAAX protease family protein	hypothetical protein	WP_000265265.1	AIG67458.1
EDL933_RS00225	26.6493	2.81604	2.81604	0.544738	5.16954	2.34672e-07	3.01967e-06	Z0046	caiT	L-carnitine/gamma-butyrobetaine antiporter	L-carnitine/gamma-butyrobetaine antiporter	WP_000787124.1	AIG66249.1
EDL933_RS27135	224.96	2.81066	2.81066	0.768803	3.65589	0.000256287	0.00160896	Z5734	cadA	lysine decarboxylase inducible	Lysine decarboxylase, inducible	WP_001295383.1	AIG71618.1
EDL933_RS24675	269.134	2.81004	2.81004	0.64138	4.38125	1.18001e-05	0.000102929	NA	IbpB	heat-shock protein IbpB	16 kDa heat shock protein B	WP_001243431.1	AIG71154.1
EDL933_RS21175	1066.3	-2.80686	2.80686	0.30438	-9.22155	2.92839e-20	2.01762e-18	Z4442	ygjU	serine/threonine transporter SstT	Sodium:dicarboxylate symporter	WP_000211655.1	AIG70461.1
EDL933_RS20370	1557.52	-2.80617	2.80617	0.416724	-6.73388	1.65193e-11	4.06852e-10	Z4287	metK	S-adenosylmethionine synthase	S-adenosylmethionine synthetase	WP_001062128.1	AIG70305.1
EDL933_RS20365	392.947	-2.80453	2.80453	0.430495	-6.51466	7.28548e-11	1.68029e-09	NA	NA	membrane protein	NA	WP_001303651.1	NA
EDL933_RS10300	215.319	2.80357	2.80357	0.311079	9.01239	2.01612e-19	1.21931e-17	NA	MarR	MarR family transcriptional regulator	Multiple antibiotic resistance protein MarR	WP_000843419.1	AIG68295.1
EDL933_RS26110	211.189	2.80035	2.80035	0.499428	5.60711	2.05728e-08	3.19025e-07	NA	gldA	glycerol dehydrogenase	Glycerol dehydrogenase	WP_000374012.1	AIG71420.1
EDL933_RS27125	1889.7	2.78897	2.78897	0.421057	6.62372	3.5028e-11	8.36216e-10	Z5732	lysU	lysine--tRNA ligase heat inducible	Lysyl-tRNA synthetase (class II)	WP_001295074.1	AIG71616.1
EDL933_RS12780	345.593	2.78674	2.78674	0.730872	3.8129	0.000137344	0.000909443	Z2685	ydhC	Bcr/CflA family multidrug efflux MFS transporter	Putative transport protein	WP_001182346.1	AIG68790.1
EDL933_RS07560	485.688	-2.78638	2.78638	0.419944	-6.63512	3.24241e-11	7.77464e-10	NA	NA	ligand-gated channel	TonB-dependent receptor	WP_001223350.1	AIG67732.1
EDL933_RS15120	3261.26	-2.78484	2.78484	0.447259	-6.22646	4.77097e-10	9.5472e-09	Z3181	hisG	ATP phosphoribosyltransferase	ATP phosphoribosyltransferase	WP_000131775.1	AIG69257.1
EDL933_RS04895	130.698	-2.78293	2.78293	0.391868	-7.1017	1.23229e-12	3.49342e-11	Z1082	potG	ABC transporter ATP-binding protein	Putrescine transport ATP-binding protein PotG	WP_000996007.1	AIG67185.1
EDL933_RS20700	1218.05	2.77205	2.77205	0.639019	4.33798	1.438e-05	0.00012365	Z4350	hybA	hydrogenase-2 operon protein HybA	Hydrogenase-2 operon protein hybA precursor	WP_001081870.1	AIG70369.1
EDL933_RS14160	95.8687	-2.76953	2.76953	0.577364	-4.79686	1.61174e-06	1.76513e-05	NA	NA	MarR family transcriptional regulator	hypothetical protein	WP_000153707.1	AIG69066.1
EDL933_RS16770	150.075	-2.76381	2.76381	0.336978	-8.20178	2.36862e-16	1.03139e-14	Z3514	ArnD	4-deoxy-4-formamido-L-arabinose- phosphoundecaprenol deformylase ArnD	Polymyxin resistance protein PmrJ, predicted deacetylase	WP_000169742.1	AIG69585.1
EDL933_RS22935	71.4995	-2.76091	2.76091	0.549337	-5.02588	5.0112e-07	5.99671e-06	Z4823	NA	membrane protein	putative membrane protein	WP_000558842.1	AIG70807.1
EDL933_RS14025	462.897	2.7583	2.7583	0.545232	5.05895	4.21578e-07	5.11058e-06	Z2946	flhD	flagellar transcriptional activator FlhD	Flagellar transcriptional activator FlhD	WP_001302091.1	AIG69038.1
EDL933_RS16230	944.549	2.7583	2.7583	0.703398	3.92139	8.80379e-05	0.000620824	Z3405	mglB	galactose ABC transporter substrate-binding protein	Galactose/methyl galactoside ABC transport system, D-galactose-binding periplasmic protein MglB	WP_001036981.1	AIG69478.1
EDL933_RS11035	412.322	2.75697	2.75697	0.433289	6.36289	1.9799e-10	4.31064e-09	Z2335	ynaF	universal stress protein F	Universal stress protein F	WP_001295593.1	AIG68445.1
EDL933_RS13230	31.3629	-2.75469	2.75469	0.429271	-6.41714	1.38854e-10	3.09747e-09	Z2779	NA	arginine N-succinyltransferase	Arginine N-succinyltransferase	WP_000989419.1	AIG68878.1
EDL933_RS17025	1334.85	-2.75084	2.75084	0.406657	-6.76453	1.33746e-11	3.35473e-10	Z3571	hisJ	histidine-binding periplasmic protein	Histidine ABC transporter, histidine-binding periplasmic protein precursor HisJ	WP_000737621.1	AIG69639.1
EDL933_RS10600	356.533	2.74435	2.74435	0.57405	4.78068	1.74707e-06	1.88303e-05	NA	NA	formate dehydrogenase-N subunit alpha	NA	WP_000181666.1	NA
EDL933_RS14120	163.07	-2.74315	2.74315	0.676967	-4.05212	5.07552e-05	0.000388831	NA	NA	hypothetical protein	NA	WP_001303540.1	NA
EDL933_RS09175	455.365	-2.7376	2.7376	0.418412	-6.54283	6.03652e-11	1.39816e-09	Z1953	dadX	alanine racemase catabolic	Alanine racemase	WP_000197859.1	AIG68072.1
EDL933_RS27045	97.0056	2.737	2.737	0.634327	4.31481	1.59737e-05	0.000135008	Z5718	adiY	transcriptional regulator	Transcriptional regulator of catabolic arginine decarboxylase (adiA)	WP_001217059.1	AIG71600.1
EDL933_RS14010	185.721	2.7367	2.7367	0.829822	3.29793	0.000973998	0.00503464	Z2943	motB	motility protein B	Flagellar motor rotation protein MotB	WP_000795630.1	AIG69035.1
EDL933_RS01920	43.2316	2.73428	2.73428	0.569709	4.79943	1.5912e-06	1.74615e-05	Z0416	RbsA	ABC transporter ATP-binding protein	Ribose ABC transport system, ATP-binding protein RbsA	WP_000447323.1	AIG66584.1
EDL933_RS25785	14296.4	2.73194	2.73194	0.544288	5.0193	5.1861e-07	6.1768e-06	NA	NA	formate dehydrogenase-N subunit alpha	NA	WP_000181529.1	NA
EDL933_RS04495	194.582	2.72507	2.72507	0.517076	5.27016	1.36303e-07	1.84093e-06	Z1001	moaB	molybdenum cofactor biosynthesis protein	Molybdenum cofactor biosynthesis protein MoaB	WP_000084639.1	AIG67104.1
EDL933_RS00430	89.1809	-2.7248	2.7248	0.329783	-8.26239	1.42788e-16	6.42311e-15	NA	NA	hypothetical protein	NA	WP_011478100.1	NA
EDL933_RS27985	38.0851	-2.72164	2.72164	0.536932	-5.06887	4.0018e-07	4.88382e-06	Z5911	fimE	tyrosine recombinase	type 1 fimbriae regulatory protein FimE	WP_000044700.1	AIG71787.1
EDL933_RS20050	218.075	2.71787	2.71787	0.66707	4.07433	4.61462e-05	0.00035577	Z4222	ygfP	guanine deaminase	Guanine deaminase	WP_000012247.1	AIG70237.1
EDL933_RS24470	16.1214	-2.71715	2.71715	0.796185	-3.4127	0.000643216	0.00351156	Z5143	ROrf1	hypothetical protein	ROrf1	WP_000823897.1	AIG71118.1
EDL933_RS07315	5.77519	2.70066	2.70066	0.772939	3.49402	0.000475803	0.00272094	NA	NA	hypothetical protein	NA	WP_000579535.1	NA
EDL933_RS11615	14.2803	2.69208	2.69208	0.753099	3.57467	0.000350665	0.00208826	NA	NA	hypothetical protein	NA	WP_001304181.1	NA
EDL933_RS01850	808.219	-2.68959	2.68959	0.576703	-4.66374	3.10512e-06	3.18289e-05	Z0401	betT	choline transporter	High-affinity choline uptake protein BetT	WP_000131044.1	AIG66567.1
EDL933_RS10720	1.39716	2.68655	2.68655	1.00398	2.67589	0.00745313	0.0287101	NA	NA	hypothetical protein	NA	WP_001302797.1	NA
EDL933_RS26830	59.9281	2.68256	2.68256	0.582208	4.60757	4.07393e-06	4.03906e-05	Z5675	nrfG	heme lysase NrfEFG subunit NrfG	Cytochrome c-type heme lyase subunit nrfG, nitrite reductase complex assembly	WP_000812974.1	AIG71555.1
EDL933_RS05380	47.7566	-2.68244	2.68244	0.71357	-3.75918	0.000170468	0.00111656	NA	NA	hypothetical protein	hypothetical protein	WP_000922604.1	AIG67281.1
EDL933_RS02120	261.413	2.67529	2.67529	0.814121	3.28611	0.00101581	0.00523584	NA	NA	hypothetical protein	Ferric iron ABC transporter, iron-binding protein	WP_000784324.1	AIG66626.1
EDL933_RS14140	223.751	-2.67176	2.67176	0.511736	-5.22097	1.77987e-07	2.36288e-06	Z2973	NA	hypothetical protein	hypothetical protein	WP_000514287.1	AIG69062.1
EDL933_RS14970	170.191	-2.6717	2.6717	0.439869	-6.07386	1.24873e-09	2.38485e-08	Z3147	nac	LysR family transcriptional regulator	Nitrogen assimilation regulatory protein Nac	WP_001011474.1	AIG69225.1
EDL933_RS17030	340.051	-2.66842	2.66842	0.284073	-9.39345	5.80668e-21	4.32956e-19	Z3572	argT	amino acid ABC transporter substrate-binding protein	Lysine-arginine-ornithine-binding periplasmic protein precursor	WP_000748238.1	AIG69640.1
EDL933_RS01600	4.51012	2.66522	2.66522	0.926854	2.87555	0.00403318	0.0171193	Z0344	NA	hypothetical protein	putative membrane protein	WP_001301751.1	AIG66515.1
EDL933_RS14130	250.554	-2.66374	2.66374	0.59106	-4.50672	6.58363e-06	6.1784e-05	Z2971	NA	DUF4761 domain-containing protein	hypothetical protein	WP_000739029.1	AIG69060.1
EDL933_RS16525	257.543	2.66345	2.66345	0.494809	5.38279	7.33418e-08	1.03152e-06	Z3463	napA	nitrate reductase catalytic subunit	Periplasmic nitrate reductase precursor	WP_000778047.1	AIG69537.1
EDL933_RS02150	35.8853	-2.66234	2.66234	0.599911	-4.43789	9.08437e-06	8.24104e-05	Z0466	tauC	taurine ABC transporter permease	Taurine transport system permease protein TauC	WP_000114601.1	AIG66632.1
EDL933_RS28035	663.404	2.65755	2.65755	0.714196	3.72104	0.000198401	0.00128254	NA	NA	hypothetical protein	NA	WP_001332880.1	NA
EDL933_RS20690	3074.42	2.65382	2.65382	0.640575	4.14287	3.42984e-05	0.000270953	Z4348	hybC	hydrogenase-2 large chain	Uptake hydrogenase large subunit	WP_000083065.1	AIG70367.1
EDL933_RS05375	487.163	-2.65169	2.65169	0.432127	-6.13637	8.44262e-10	1.63534e-08	Z1617	NA	ligand-gated channel	Colicin I receptor precursor	WP_001223350.1	AIG67280.1
EDL933_RS27195	2980.69	2.63581	2.63581	0.562962	4.68205	2.84024e-06	2.93348e-05	Z5747	mopB	molecular chaperone GroES	Heat shock protein 60 family co-chaperone GroES	WP_001026276.1	AIG71629.1
EDL933_RS01025	458.314	-2.63574	2.63574	0.33685	-7.82467	5.08978e-15	1.96261e-13	Z0210	yaeE	methionine ABC transporter	Methionine ABC transporter permease protein	WP_001294606.1	AIG66412.1
EDL933_RS09170	703.753	-2.63525	2.63525	0.521532	-5.0529	4.35152e-07	5.26341e-06	Z1952	dadA	D-amino acid dehydrogenase small subunit	D-amino acid dehydrogenase small subunit	WP_001266908.1	AIG68071.1
EDL933_RS04890	202.081	-2.63519	2.63519	0.273627	-9.63058	5.9394e-22	4.97356e-20	Z1081	potF	spermidine/putrescine ABC transporter substrate-binding protein PotF	Putrescine ABC transporter putrescine-binding protein PotF	WP_000126068.1	AIG67184.1
EDL933_RS20770	23.6273	2.62926	2.62926	0.702456	3.74295	0.000181869	0.00118553	NA	NA	hypothetical protein	hypothetical protein	WP_001298764.1	AIG70383.1
EDL933_RS16550	1226.49	-2.62503	2.62503	0.475798	-5.5171	3.4463e-08	5.11123e-07	Z3468	yojH	malate:quinone oxidoreductase	Malate:quinone oxidoreductase	WP_000758066.1	AIG69542.1
EDL933_RS16530	32.0375	2.62402	2.62402	0.555126	4.7269	2.27979e-06	2.40017e-05	Z3464	napD	protein NapD	Periplasmic nitrate reductase component NapD	WP_000557378.1	AIG69538.1
EDL933_RS10475	410.728	2.61933	2.61933	0.655844	3.99383	6.50131e-05	0.000480145	Z2210	NA	sulfatase	N-acetylgalactosamine 6-sulfate sulfatase (GALNS)	WP_001303114.1	AIG68329.1
EDL933_RS19525	160.054	2.61692	2.61692	0.662929	3.94751	7.89669e-05	0.00056779	Z4118	fucP	MFS transporter	Fucose permease	WP_000528605.1	AIG70137.1
EDL933_RS07895	11.2358	2.61196	2.61196	0.967746	2.69901	0.00695463	0.0270773	NA	NA	hypothetical protein	NA	WP_001303909.1	NA
EDL933_RS09395	43.7407	2.60722	2.60722	0.610779	4.26868	1.96634e-05	0.000162244	Z2000	narK	nitrate transporter	Nitrate/nitrite transporter	WP_000019819.1	AIG68118.1
EDL933_RS26115	81.5612	2.60514	2.60514	0.533977	4.87874	1.06764e-06	1.21066e-05	Z5501	talC	fructose-6-phosphate aldolase 2	Transaldolase	WP_000424823.1	AIG71421.1
EDL933_RS22070	69.6283	-2.6027	2.6027	0.521539	-4.99043	6.02462e-07	7.09783e-06	Z4629	yhdW	amino acid ABC transporter substrate-binding protein	Glutamate Aspartate periplasmic binding protein precursor GltI	WP_000738579.1	AIG70640.1
EDL933_RS26175	688.991	-2.60172	2.60172	0.538778	-4.82892	1.37275e-06	1.52177e-05	NA	NA	acetylglutamate kinase	Acetylglutamate kinase	WP_001295507.1	AIG71434.1
EDL933_RS16170	808.486	2.5981	2.5981	0.866993	2.99668	0.00272938	0.0122373	Z3393	NA	gentisate 1,2-dioxygenase	Gentisate 1,2-dioxygenase	WP_000131688.1	AIG69465.1
EDL933_RS21385	116.174	2.59756	2.59756	0.568356	4.57031	4.86992e-06	4.74186e-05	Z4487	NA	PTS N-acetylgalactosamine transporter subunit IID	PTS system, N-acetylgalactosamine-specific IID component	WP_001295548.1	AIG70505.1
EDL933_RS03555	1258.4	-2.59484	2.59484	0.417714	-6.212	5.23137e-10	1.03921e-08	Z0805	ybeJ	glutamate/aspartate ABC transporter substrate-binding protein	Glutamate Aspartate periplasmic binding protein precursor GltI	WP_001177084.1	AIG66934.1
EDL933_RS05705	205.433	2.58968	2.58968	0.556806	4.65097	3.30385e-06	3.36128e-05	Z1242	dmsC	dimethyl sulfoxide reductase	Anaerobic dimethyl sulfoxide reductase chain C	WP_000534648.1	AIG67355.1
EDL933_RS16340	341.585	2.58785	2.58785	0.819946	3.15612	0.00159884	0.00770814	Z3427	fruB	multiphosphoryl transfer protein	Fructose-specific phosphocarrier protein HPr	WP_000487246.1	AIG69499.1
EDL933_RS21315	2.50507	2.5856	2.5856	0.859524	3.00817	0.00262823	0.0118538	Z4471	tdcR	transcriptional regulator	Threonine catabolic operon transcriptional activator TdcR	WP_000145832.1	AIG70490.1
EDL933_RS03535	374.24	2.58033	2.58033	0.492204	5.24241	1.58496e-07	2.12486e-06	Z0801	ybeK	pyrimidine-specific ribonucleoside hydrolase RihA	Inosine-uridine preferring nucleoside hydrolase	WP_001207527.1	AIG66930.1
EDL933_RS19610	379.973	-2.57877	2.57877	0.29354	-8.78509	1.56245e-18	8.76745e-17	Z4135	argA	N-acetylglutamate synthase	N-acetylglutamate synthase	WP_000237947.1	AIG70151.1
EDL933_RS10625	7.30042	2.5658	2.5658	0.819001	3.13284	0.00173122	0.00825135	Z2241	NA	hypothetical protein	hypothetical protein	WP_001303497.1	AIG68359.1
EDL933_RS17650	279.252	2.56257	2.56257	0.69597	3.68201	0.000231401	0.00146797	Z3702	yfeG	AraC family transcriptional regulator	Ethanolamine operon regulatory protein	WP_000753709.1	AIG69760.1
EDL933_RS25620	722.2	-2.56036	2.56036	0.443158	-5.77753	7.58045e-09	1.28138e-07	Z5404	glnG	nitrogen regulation protein NR(I)	Nitrogen regulation protein NR(I)	WP_001188777.1	AIG71326.1
EDL933_RS23205	9.51088	2.56015	2.56015	0.648957	3.94503	7.97897e-05	0.000572949	Z4879	HPr	phosphocarrier protein HPr	Phosphotransferase system HPr enzyme in cluster with fructose-bisphosphate aldolase	WP_000933060.1	AIG70863.1
EDL933_RS04740	226.111	-2.55762	2.55762	0.452847	-5.64786	1.62454e-08	2.57046e-07	Z1051m	NA	L-asparaginase	Isoaspartyl aminopeptidase	WP_000513757.1	AIG67153.1
EDL933_RS14155	125.309	-2.55648	2.55648	0.617796	-4.13807	3.50243e-05	0.000276286	NA	NA	hypothetical protein	hypothetical protein	WP_000985157.1	AIG69065.1
EDL933_RS06595	617.365	2.55267	2.55267	0.45081	5.66242	1.49254e-08	2.39643e-07	Z1421	agp	bifunctional glucose-1-phosphatase/inositol phosphatase	Glucose-1-phosphatase	WP_001044286.1	AIG67536.1
EDL933_RS00595	1559.98	-2.55247	2.55247	0.30333	-8.41484	3.93431e-17	1.87846e-15	Z0122	aroP	aromatic amino acid transporter AroP	Aromatic amino acid transport protein AroP	WP_000399046.1	AIG66321.1
EDL933_RS22880	95.1854	-2.54704	2.54704	0.736829	-3.45675	0.000546724	0.0030647	NA	NA	NA	NA	NA	NA
EDL933_RS04600	925.5	2.5453	2.5453	0.638804	3.98448	6.76278e-05	0.000494756	Z1023	ybiJ	hypothetical protein	Putative exported protein	WP_000849297.1	AIG67126.1
EDL933_RS20485	698.039	2.54492	2.54492	0.504995	5.0395	4.66743e-07	5.633e-06	Z4309	nupG	nucleoside permease NupG	Nucleoside permease NupG	WP_001049791.1	AIG70331.1
EDL933_RS04900	98.3085	-2.54368	2.54368	0.3764	-6.75792	1.39987e-11	3.47921e-10	Z1083	potH	putrescine ABC transporter permease	Putrescine transport system permease protein PotH	WP_000105427.1	AIG67186.1
EDL933_RS22085	51.0415	-2.54341	2.54341	0.444145	-5.72653	1.02506e-08	1.68888e-07	Z4632	yhdZ	ABC transporter ATP-binding protein	amino acid ABC transporter, ATP-binding protein	WP_000078338.1	AIG70643.1
EDL933_RS21405	152.11	2.54199	2.54199	0.571647	4.44679	8.71647e-06	7.96036e-05	Z4491	agaY	tagatose-1,6-bisphosphate aldolase	Tagatose 1,6-bisphosphate aldolase	WP_000022766.1	AIG70510.1
EDL933_RS21370	347.335	2.53997	2.53997	0.633655	4.00844	6.11209e-05	0.000456979	Z4484	agaZ	tagatose-1,6-bisphosphate aldolase	Tagatose-6-phosphate kinase AgaZ	WP_000681927.1	AIG70502.1
EDL933_RS16765	385.702	-2.53906	2.53906	0.300777	-8.44165	3.12877e-17	1.54817e-15	Z3513	NA	bifunctional UDP-glucuronic acid oxidase/UDP-4-amino-4-deoxy-L-arabinose formyltransferase	Polymyxin resistance protein ArnA_DH, UDP-glucuronic acid decarboxylase	WP_000860282.1	AIG69584.1
EDL933_RS20080	7.34959	2.53397	2.53397	0.765941	3.30831	0.00093861	0.00486557	NA	NA	hypothetical protein	hypothetical protein	WP_001010156.1	AIG70242.1
EDL933_RS01780	171.394	2.53351	2.53351	0.727585	3.48208	0.000497528	0.00282382	Z0385	ykgF	iron-sulfur cluster-binding protein	putative L-lactate dehydrogenase, Iron-sulfur cluster-binding subunit YkgF	WP_000023931.1	AIG66554.1
EDL933_RS14125	198.561	-2.52663	2.52663	0.65464	-3.85957	0.000113588	0.000768025	Z2970	coxT	DNA-binding protein	putative DNA-binding protein	WP_000014504.1	AIG69059.1
EDL933_RS03305	41629.2	2.51697	2.51697	0.632609	3.97872	6.92877e-05	0.00050554	Z0749	ahpC	alkyl hydroperoxide reductase subunit C	Alkyl hydroperoxide reductase protein C	WP_000052796.1	AIG66879.1
EDL933_RS07080	11.3099	-2.51296	2.51296	0.566506	-4.43589	9.16924e-06	8.30419e-05	Z1511	RutA	pyrimidine monooxygenase RutA	putative monooxygenase RutA in pyrimidine catabolism pathway	WP_001301233.1	AIG67627.1
EDL933_RS21090	165.297	-2.51044	2.51044	0.444278	-5.65059	1.59894e-08	2.54475e-07	NA	NA	putrescine aminotransferase	Putrescine aminotransferase	WP_001297164.1	AIG70445.1
EDL933_RS20930	682.229	2.50728	2.50728	0.56096	4.46963	7.83549e-06	7.26551e-05	Z4396	ygiD	dioxygenase	Uncharacterized protein ygiD	WP_001301746.1	AIG70414.1
EDL933_RS07110	158.659	-2.50677	2.50677	0.626432	-4.00166	6.28999e-05	0.000468351	Z1518	NA	hypothetical protein	hypothetical protein	WP_001189178.1	AIG67636.1
EDL933_RS21135	140.119	2.49598	2.49598	0.681671	3.66156	0.00025068	0.0015774	Z4435	ygjM	transcriptional regulator	Putative cytoplasmic protein	WP_000560249.1	AIG70454.1
EDL933_RS18705	13.9907	-2.48551	2.48551	0.598757	-4.15112	3.30859e-05	0.000261754	Z3940	NA	hypothetical protein	hypothetical protein	WP_000361847.1	AIG69968.1
EDL933_RS04490	452.173	2.48475	2.48475	0.415682	5.97754	2.26531e-09	4.11003e-08	Z1000	moaA	cyclic pyranopterin monophosphate synthase	Molybdenum cofactor biosynthesis protein MoaA	WP_001295301.1	AIG67103.1
EDL933_RS18540	2400.71	2.47924	2.47924	0.617549	4.01465	5.95337e-05	0.000446954	Z3907	grpE	nucleotide exchange factor GrpE	Heat shock protein GrpE	WP_001296310.1	AIG69934.1
EDL933_RS04760	166.431	-2.47723	2.47723	0.315814	-7.84395	4.36583e-15	1.69737e-13	Z1055	OppB	glutathione ABC transporter permease	Oligopeptide transport system permease protein OppB	WP_000936028.1	AIG67157.1
EDL933_RS26495	150.112	2.47103	2.47103	0.46897	5.26906	1.37122e-07	1.84741e-06	Z5612	pepE	peptidase E	Alpha-aspartyl dipeptidase Peptidase E	WP_000421763.1	AIG71487.1
EDL933_RS04745	291.118	-2.46823	2.46823	0.416654	-5.92392	3.14356e-09	5.62843e-08	NA	NA	L-asparaginase	Isoaspartyl aminopeptidase	WP_000972615.1	AIG67154.1
EDL933_RS04935	962.18	-2.46255	2.46255	0.432688	-5.69127	1.26094e-08	2.03659e-07	Z1090	artJ	arginine ABC transporter substrate-binding protein	Arginine ABC transporter, periplasmic arginine-binding protein ArtJ	WP_001301968.1	AIG67193.1
EDL933_RS12520	315.608	2.46214	2.46214	0.444704	5.53659	3.08421e-08	4.59928e-07	Z2614	fumC	class II fumarate hydratase	Fumarate hydratase class II	WP_001099102.1	AIG68737.1
EDL933_RS02390	2310.48	2.45834	2.45834	0.586648	4.19049	2.7835e-05	0.000224454	Z0512	tsx	nucleoside-specific channel-forming protein Tsx	Nucleoside-specific channel-forming protein Tsx precursor	WP_001295328.1	AIG66683.1
EDL933_RS26000	3261.39	2.45777	2.45777	0.629096	3.90683	9.35166e-05	0.000653196	Z5478	hslU	HslU--HslV peptidase ATPase subunit	ATP-dependent hsl protease ATP-binding subunit HslU	WP_001293341.1	AIG71401.1
EDL933_RS13600	1168.46	2.45636	2.45636	0.261168	9.40527	5.18958e-21	3.92318e-19	Z2857	sdaA	L-serine dehydratase	L-serine dehydratase 1	WP_000624305.1	AIG68955.1
EDL933_RS07595	64.4103	2.44672	2.44672	0.482978	5.06591	4.06448e-07	4.94921e-06	NA	IroB	glucosyl transferase	Glycosyltransferase IroB	WP_001231525.1	AIG67747.1
EDL933_RS20675	339.891	2.44395	2.44395	0.626668	3.89991	9.62289e-05	0.000669788	Z4345	hybF	hydrogenase nickel incorporation protein HybF	[NiFe] hydrogenase nickel incorporation protein HybF	WP_000544954.1	AIG70364.1
EDL933_RS03260	843.903	-2.44244	2.44244	0.729057	-3.35013	0.000807732	0.00427258	Z0739	ybdB	proofreading thioesterase EntH	Proofreading thioesterase in enterobactin biosynthesis EntH	WP_000637937.1	AIG66869.1
EDL933_RS04765	122.115	-2.44	2.44	0.26807	-9.1021	8.86036e-20	5.7413e-18	Z1056	DppC	glutathione ABC transporter permease	Dipeptide transport system permease protein DppC	WP_001236044.1	AIG67158.1
EDL933_RS03280	56.5052	-2.43797	2.43797	0.494312	-4.93205	8.13707e-07	9.42342e-06	Z0743	ybdL	aminotransferase	Methionine aminotransferase, PLP-dependent	WP_000183925.1	AIG66874.1
EDL933_RS03245	1504.68	-2.43286	2.43286	0.505472	-4.81305	1.48643e-06	1.63944e-05	Z0736	entE	2,3-dihydroxybenzoate-AMP ligase	2,3-dihydroxybenzoate-AMP ligase [enterobactin] siderophore	WP_000026781.1	AIG66866.1
EDL933_RS27200	8082.45	2.42925	2.42925	0.555556	4.37264	1.22753e-05	0.000106903	Z5748	mopA	molecular chaperone GroEL	Heat shock protein 60 family chaperone GroEL	WP_000729117.1	AIG71630.1
EDL933_RS27580	813.639	2.42915	2.42915	0.359329	6.76024	1.37763e-11	3.43966e-10	Z5828	ytfK	DUF1107 domain-containing protein	hypothetical protein	WP_000689228.1	AIG71702.1
EDL933_RS16675	56.7313	2.42879	2.42879	0.664802	3.6534	0.000258792	0.00162282	Z3495	NA	transcriptional regulator	LysR family transcriptional regulator	WP_000176738.1	AIG69564.1
EDL933_RS13395	136.973	2.4245	2.4245	0.498077	4.86773	1.12889e-06	1.27745e-05	Z2812	ydjJ	oxidoreductase	putative zinc-type alcohol dehydrogenase-like protein YdjJ	WP_000798125.1	AIG68910.1
EDL933_RS03250	1519.23	-2.42211	2.42211	0.670405	-3.61291	0.000302778	0.00184342	Z0737	entB	enterobactin synthase component B	Isochorismatase of siderophore biosynthesis	WP_001007138.1	AIG66867.1
EDL933_RS02720	321.708	2.42193	2.42193	0.578846	4.18406	2.86343e-05	0.000230217	Z0593	ybaC	acetylesterase	Acetyl esterase	WP_000801803.1	AIG66756.1
EDL933_RS16175	611.659	2.42167	2.42167	0.880887	2.74912	0.00597548	0.0239151	Z3394	NA	MFS transporter	4-hydroxybenzoate transporter	WP_000194237.1	AIG69466.1
EDL933_RS21235	286.899	2.41181	2.41181	0.587104	4.10798	3.99142e-05	0.000312145	NA	YqjF	hypothetical protein	Inner membrane protein YqjF	WP_000732240.1	AIG70474.1
EDL933_RS28045	1287.32	2.40641	2.40641	0.655228	3.67263	0.000240065	0.00151762	Z5921	uxuB	fructuronate reductase	D-mannonate oxidoreductase	WP_000208194.1	AIG71797.1
EDL933_RS18470	445.826	-2.40401	2.40401	0.291328	-8.25193	1.5586e-16	6.95366e-15	Z3891	pheA	P-protein	Chorismate mutase I	WP_000200120.1	AIG69920.1
EDL933_RS01020	978.335	-2.40072	2.40072	0.376623	-6.37434	1.83751e-10	4.03289e-09	Z0209	yaeC	methionine ABC transporter substrate-binding protein MetQ	Methionine ABC transporter substrate-binding protein	WP_000874227.1	AIG66411.1
EDL933_RS21325	18.9315	2.39361	2.39361	0.520622	4.59759	4.27407e-06	4.21445e-05	Z4473	yhaC	hypothetical protein	hypothetical protein	WP_000484644.1	AIG70492.1
EDL933_RS17250	654.602	2.38819	2.38819	0.329718	7.24314	4.38419e-13	1.34062e-11	Z3620	NA	hypothetical protein	hypothetical protein	WP_000119352.1	AIG69689.1
EDL933_RS16755	369.562	-2.38605	2.38605	0.440683	-5.41444	6.14791e-08	8.69171e-07	NA	NA	UDP-4-amino-4-deoxy-L-arabinose-oxoglutarate aminotransferase	UDP-4-amino-4-deoxy-L-arabinose--oxoglutarate aminotransferase	WP_001303599.1	AIG69582.1
EDL933_RS15125	3215.6	-2.38523	2.38523	0.498853	-4.78142	1.74058e-06	1.87975e-05	Z3182	hisD	histidinol dehydrogenase	Histidinol dehydrogenase	WP_001302028.1	AIG69258.1
EDL933_RS18245	2488.58	-2.38333	2.38333	0.381739	-6.24335	4.28308e-10	8.73139e-09	Z3835	purL	phosphoribosylformylglycinamidine synthase	Phosphoribosylformylglycinamidine synthase, synthetase subunit	WP_000970087.1	AIG69882.1
EDL933_RS06710	201.866	-2.38312	2.38312	0.498007	-4.78531	1.70721e-06	1.85476e-05	Z1442	NA	hypothetical protein	Phage antitermination protein N	WP_000198444.1	AIG67558.1
EDL933_RS03215	499.737	-2.37979	2.37979	0.253426	-9.39047	5.97304e-21	4.39341e-19	Z0729	fepC	iron-enterobactin transporter ATP-binding protein	Ferric enterobactin transport ATP-binding protein FepC	WP_000140631.1	AIG66860.1
EDL933_RS04060	372.896	-2.37836	2.37836	0.41275	-5.76222	8.30123e-09	1.39026e-07	Z0920	pnuC	nicotinamide riboside transporter PnuC	Ribosyl nicotinamide transporter, PnuC like protein	WP_000345402.1	AIG67025.1
EDL933_RS16165	760.718	2.37171	2.37171	0.830402	2.8561	0.00428885	0.0179571	Z3392	NA	isomerase	Fumarylacetoacetase	WP_000196038.1	AIG69464.1
EDL933_RS13225	43.6779	-2.37132	2.37132	0.414499	-5.72094	1.05934e-08	1.73674e-07	Z2778	NA	N-succinylglutamate 5-semialdehyde dehydrogenase	Succinylglutamic semialdehyde dehydrogenase	WP_000177232.1	AIG68877.1
EDL933_RS17540	4069.2	-2.3699	2.3699	0.49787	-4.76009	1.93507e-06	2.06521e-05	Z3680	cysK	cysteine synthase A	Cysteine synthase	WP_000034402.1	AIG69737.1
EDL933_RS03255	1328.54	-2.36874	2.36874	0.731661	-3.23748	0.00120591	0.00603845	Z0738	entA	2,3-dihydro-2,3-dihydroxybenzoate dehydrogenase	2,3-dihydro-2,3-dihydroxybenzoate dehydrogenase of siderophore biosynthesis	WP_000347633.1	AIG66868.1
EDL933_RS23195	62.9273	2.36869	2.36869	0.471706	5.02153	5.12606e-07	6.11868e-06	Z4877	NA	PTS galactitol transporter subunit IIC	Putative carbohydrate PTS system, IIC component	WP_001302220.1	AIG70861.1
EDL933_RS28305	509.348	-2.36697	2.36697	0.69947	-3.38394	0.000714529	0.00382417	NA	bglJ	helix-turn-helix transcriptional regulator	Transcriptional activator protein bglJ	WP_001301727.1	AIG71847.1
EDL933_RS13405	122.937	2.36439	2.36439	0.432264	5.46979	4.50567e-08	6.52244e-07	Z2815	YdjL	oxidoreductase	Putative oxidoreductase YdjL	WP_000645203.1	AIG68912.1
EDL933_RS20055	139.316	2.36207	2.36207	0.72512	3.2575	0.001124	0.00567527	Z4223	GhxQ	guanine/hypoxanthine permease GhxQ	Xanthine/uracil/thiamine/ascorbate permease family protein	WP_000012163.1	AIG70238.1
EDL933_RS21130	74.2038	2.3616	2.3616	0.461905	5.11274	3.1752e-07	3.99878e-06	Z4434	ygjL	NADPH-dependent 2,4-dienoyl-CoA reductase	2,4-dienoyl-CoA reductase [NADPH]	WP_000121479.1	AIG70453.1
EDL933_RS16510	44.6376	2.35179	2.35179	0.708169	3.32094	0.000897148	0.0046729	NA	napB	periplasmic nitrate reductase electron transfer subunit	Nitrate reductase cytochrome c550-type subunit	WP_000835174.1	AIG69534.1
EDL933_RS19135	379.169	2.34499	2.34499	0.452522	5.18205	2.19456e-07	2.84405e-06	Z4036	hypB	hydrogenase nickel incorporation protein HypB	[NiFe] hydrogenase nickel incorporation-associated protein HypB	WP_000337657.1	AIG70054.1
EDL933_RS21140	167.686	2.33554	2.33554	0.71045	3.2874	0.00101116	0.0052168	Z4436	ygjN	mRNA interferase HigB	hypothetical protein	WP_000550189.1	AIG70455.1
EDL933_RS16515	56.4987	2.3326	2.3326	0.675092	3.45523	0.00054982	0.00307888	Z3461	napH	ferredoxin-type protein NapH	Polyferredoxin NapH (periplasmic nitrate reductase)	WP_000013513.1	AIG69535.1
EDL933_RS13990	144.081	2.33239	2.33239	0.856964	2.72169	0.00649494	0.0255988	Z2939	tap	methyl-accepting chemotaxis protein	Methyl-accepting chemotaxis protein IV (dipeptide chemoreceptor protein)	WP_000483251.1	AIG69031.1
EDL933_RS28260	84.7046	2.3303	2.3303	0.570299	4.08611	4.3867e-05	0.000340125	Z5957	yjjM	GntR family transcriptional regulator	Regulator of L-galactonate catabolism YjjM	WP_000091572.1	AIG71838.1
EDL933_RS02125	178.505	2.32903	2.32903	0.72952	3.19255	0.0014102	0.00691507	Z0461	UhpC	regulatory protein UhpC	Hexose phosphate uptake regulatory protein UhpC	WP_000543352.1	AIG66627.1
EDL933_RS22685	3046.71	2.32897	2.32897	0.389247	5.98326	2.18711e-09	3.98143e-08	Z4764	feoB	ferrous iron transporter B	Ferrous iron transport protein B	WP_000737014.1	AIG70758.1
EDL933_RS18370	12820.6	2.31983	2.31983	0.60826	3.81388	0.000136804	0.000906974	Z3862	yfiD	autonomous glycyl radical cofactor GrcA	Pyruvate formate-lyase	WP_000627807.1	AIG69904.1
EDL933_RS27115	27.0124	2.31551	2.31551	0.456538	5.07189	3.93876e-07	4.81768e-06	Z5730	yjdK	antitoxin	hypothetical protein	WP_000398619.1	AIG71614.1
EDL933_RS19980	354.055	2.3155	2.3155	0.48053	4.81863	1.44544e-06	1.5991e-05	Z4208	ygeV	sigma-54-dependent Fis family transcriptional regulator	putative sigma-54-dependent transcriptional regulator YgeV	WP_000417831.1	AIG70223.1
EDL933_RS14150	194.716	-2.31535	2.31535	0.50985	-4.54123	5.5927e-06	5.35934e-05	Z2974	NA	hypothetical protein	hypothetical protein	WP_000991913.1	AIG69064.1
EDL933_RS28220	44.2814	2.31436	2.31436	0.527207	4.38986	1.13423e-05	9.92545e-05	Z5950	NA	hypothetical protein	hypothetical protein	WP_001304004.1	AIG71831.1
EDL933_RS16760	205.647	-2.30642	2.30642	0.398772	-5.7838	7.30337e-09	1.24226e-07	Z3512	NA	undecaprenyl-phosphate 4-deoxy-4-formamido-L-arabinose transferase	Polymyxin resistance protein ArnC, glycosyl transferase	WP_000461646.1	AIG69583.1
EDL933_RS09060	614.564	-2.30595	2.30595	0.525249	-4.3902	1.13244e-05	9.92545e-05	Z1930	NA	hydrolase	Putative protease encoded within prophage CP-933X	WP_001226373.1	AIG68047.1
EDL933_RS20680	859.606	2.30523	2.30523	0.636188	3.6235	0.000290647	0.00178756	Z4346	hybE	hydrogenase-2 operon protein HybE	Hydrogenase-2 operon protein hybE	WP_000134002.1	AIG70365.1
EDL933_RS21835	1019.9	2.30483	2.30483	0.80164	2.87514	0.00403844	0.0171193	NA	NanT	MFS transporter	Sialic acid transporter (permease) NanT	WP_000108469.1	AIG70594.1
EDL933_RS13300	2237.08	-2.29758	2.29758	0.36379	-6.31567	2.68997e-10	5.71933e-09	Z2793	gdhA	glutamate dehydrogenase	NADP-specific glutamate dehydrogenase	WP_000373050.1	AIG68893.1
EDL933_RS22080	39.0814	-2.2963	2.2963	0.450319	-5.09929	3.40934e-07	4.2562e-06	Z4631	yhdY	amino acid ABC transporter permease	Glutamate Aspartate transport system permease protein GltK	WP_001302908.1	AIG70642.1
EDL933_RS20725	357.769	2.28649	2.28649	0.436831	5.23427	1.65638e-07	2.20973e-06	Z4354	NA	glyceraldehyde 3-phosphate reductase	putative oxidoreductases (related to aryl-alcohol dehydrogenases)	WP_000262146.1	AIG70374.1
EDL933_RS26170	826.993	-2.28533	2.28533	0.578651	-3.94941	7.83444e-05	0.000564806	Z5516	argC	N-acetyl-gamma-glutamyl-phosphate reductase	N-acetyl-gamma-glutamyl-phosphate reductase	WP_000935347.1	AIG71433.1
EDL933_RS02705	2303.69	2.28208	2.28208	0.621492	3.67194	0.00024072	0.00152	Z0590	htpG	molecular chaperone HtpG	Chaperone protein HtpG	WP_000678201.1	AIG66752.1
EDL933_RS13970	320.602	2.27711	2.27711	0.84499	2.69484	0.0070423	0.0272917	Z2935	cheZ	protein phosphatase CheZ	Chemotaxis response - phosphatase CheZ	WP_000983602.1	AIG69027.1
EDL933_RS02950	34.7901	2.27449	2.27449	0.562573	4.04302	5.27681e-05	0.000402265	Z0672	ylbC	ureidoglycolate dehydrogenase (NAD(+))	Ureidoglycolate dehydrogenase	WP_000703914.1	AIG66804.1
EDL933_RS21110	8.2421	2.27276	2.27276	0.730099	3.11295	0.00185229	0.00874414	Z4430	ebgC	beta-galactosidase subunit beta	Evolved beta-D-galactosidase, beta subunit	WP_001219951.1	AIG70449.1
EDL933_RS16725	40.8552	2.27115	2.27115	0.499314	4.54854	5.40181e-06	5.2039e-05	Z3505	NA	L-rhamnonate dehydratase	L-rhamnonate dehydratase	WP_000174589.1	AIG69576.1
EDL933_RS01840	1264.75	-2.26173	2.26173	0.609781	-3.70908	0.000208013	0.00133516	Z0399	betB	betaine-aldehyde dehydrogenase	Betaine aldehyde dehydrogenase	WP_000089099.1	AIG66565.1
EDL933_RS00335	67.2472	2.25818	2.25818	0.750994	3.00692	0.00263909	0.0118863	Z0069	araD	L-ribulose-5-phosphate 4-epimerase	L-ribulose-5-phosphate 4-epimerase	WP_000888654.1	AIG66271.1
EDL933_RS16535	31.8599	2.25595	2.25595	0.562403	4.01127	6.03922e-05	0.000452713	Z3465	napF	ferredoxin-type protein NapF	Ferredoxin-type protein NapF (periplasmic nitrate reductase)	WP_000686723.1	AIG69539.1
EDL933_RS15100	951.896	-2.2532	2.2532	0.686303	-3.2831	0.00102672	0.00527711	Z3175	yeeE	membrane protein	Putative transport system permease protein	WP_000492327.1	AIG69252.1
EDL933_RS04755	321.868	-2.25037	2.25037	0.298942	-7.52778	5.16112e-14	1.73407e-12	Z1054	GsiB	glutathione-binding protein GsiB	Dipeptide-binding ABC transporter, periplasmic substrate-binding component	WP_000090133.1	AIG67156.1
EDL933_RS08140	1793.64	-2.25015	2.25015	0.606746	-3.70855	0.000208452	0.00133631	Z1740	ptsG	PTS glucose EIICB component	PTS system, glucose-specific IIB component	WP_000475719.1	AIG67866.1
EDL933_RS05425	66.8192	2.24774	2.24774	0.504491	4.45547	8.3711e-06	7.70963e-05	Z1190	IroB	glucosyl transferase	Glycosyltransferase IroB	WP_001231525.1	AIG67295.1
EDL933_RS26005	1527.62	2.24706	2.24706	0.59983	3.74617	0.000179556	0.00117326	Z5479	hslV	HslU--HslV peptidase proteolytic subunit	ATP-dependent protease HslV	WP_000208242.1	AIG71402.1
EDL933_RS18815	265.4	2.24657	2.24657	0.484934	4.63274	3.6086e-06	3.61227e-05	Z3966	NA	transcriptional regulator	Transcriptional regulator, ArsR family	WP_000138003.1	AIG69987.1
EDL933_RS20825	112.212	2.23122	2.23122	0.408584	5.46087	4.73795e-08	6.82239e-07	Z4375	ygiV	transcriptional regulator	Uncharacterized protein ygiV	WP_000183479.1	AIG70394.1
EDL933_RS05755	1226.9	-2.22848	2.22848	0.299649	-7.43698	1.03015e-13	3.31781e-12	Z1254	aroA	3-phosphoshikimate 1-carboxyvinyltransferase	5-Enolpyruvylshikimate-3-phosphate synthase	WP_000445231.1	AIG67366.1
EDL933_RS19315	1592.31	-2.22683	2.22683	0.730828	-3.047	0.00231139	0.0105811	Z4074	cysJ	sulfite reductase subunit alpha	Sulfite reductase [NADPH] flavoprotein alpha-component	WP_000211937.1	AIG70093.1
EDL933_RS16195	608.258	2.22395	2.22395	0.5119	4.34451	1.39585e-05	0.000120981	Z3398	cdd	cytidine deaminase	Cytidine deaminase	WP_000553550.1	AIG69470.1
EDL933_RS03120	29.2867	2.22332	2.22332	0.884511	2.51361	0.0119501	0.0421001	Z0712	ylcC	cation efflux system protein CusF	Cation efflux system protein CusF precursor	WP_000709868.1	AIG66839.1
EDL933_RS20685	1259.64	2.22318	2.22318	0.636629	3.49211	0.000479216	0.00273701	Z4347	hybD	hydrogenase 2 maturation endopeptidase	Hydrogenase maturation protease	WP_001221953.1	AIG70366.1
EDL933_RS19140	168.237	2.21945	2.21945	0.500445	4.43495	9.2095e-06	8.32679e-05	Z4037	hypC	hydrogenase assembly protein HypC	[NiFe] hydrogenase metallocenter assembly protein HypC	WP_000334881.1	AIG70055.1
EDL933_RS20755	305.107	-2.21491	2.21491	0.369437	-5.99537	2.03017e-09	3.72061e-08	Z4361	metC	cystathionine beta-lyase	Cystathionine beta-lyase	WP_001302355.1	AIG70380.1
EDL933_RS21265	159.268	2.21059	2.21059	0.624169	3.54166	0.000397621	0.00232465	Z44	YhaL	hypothetical protein	Uncharacterized protein YhaL	WP_000987189.1	AIG70480.1
EDL933_RS25125	11926	-2.21039	2.21039	0.637238	-3.4687	0.000522983	0.00293766	Z5285	ilvC	ketol-acid reductoisomerase	Ketol-acid reductoisomerase	WP_001301798.1	AIG71234.1
EDL933_RS03240	889.086	-2.21032	2.21032	0.394102	-5.60851	2.04077e-08	3.17369e-07	Z0735	entC	isochorismate synthase EntC	Isochorismate synthase of siderophore biosynthesis	WP_000381303.1	AIG66865.1
EDL933_RS13975	282.643	2.20965	2.20965	0.858008	2.57533	0.0100145	0.0362909	Z2936	cheY	two-component system response regulator	Chemotaxis regulator - transmits chemoreceptor signals to flagelllar motor components CheY	WP_000763867.1	AIG69028.1
EDL933_RS10605	94.6904	2.20944	2.20944	0.555867	3.97476	7.04495e-05	0.000512643	NA	NA	sulfate ABC transporter substrate-binding protein	NA	WP_000383354.1	NA
EDL933_RS28145	34.1276	2.20852	2.20852	0.379795	5.81503	6.06233e-09	1.05067e-07	Z5936	yjiL	hypothetical protein	hypothetical protein	WP_000222489.1	AIG71816.1
EDL933_RS13980	210.9	2.20831	2.20831	0.839037	2.63196	0.00848937	0.0316274	Z2937	cheB	chemotaxis response regulator protein-glutamate methylesterase	Chemotaxis response regulator protein-glutamate methylesterase CheB	WP_000036370.1	AIG69029.1
EDL933_RS15555	702.58	2.20475	2.20475	0.34273	6.43291	1.25186e-10	2.82363e-09	Z3272	NA	outer membrane protein	putative outer membrane protein	WP_000735648.1	AIG69342.1
EDL933_RS05445	13.1526	2.20428	2.20428	0.455903	4.83497	1.33163e-06	1.48223e-05	NA	NA	hypothetical protein	NA	WP_001303901.1	NA
EDL933_RS10270	215.282	-2.20382	2.20382	0.311377	-7.07767	1.46603e-12	4.0921e-11	Z2164	FtrA	transcriptional regulator FtrA	Transcriptional regulator, AraC family	WP_001302108.1	AIG68288.1
EDL933_RS27680	1663.44	2.20367	2.20367	0.628901	3.50399	0.000458338	0.00263993	Z5848	nrdD	anaerobic ribonucleoside triphosphate reductase	Ribonucleotide reductase of class III (anaerobic), large subunit	WP_000187775.1	AIG71725.1
EDL933_RS19325	223.406	2.20185	2.20185	0.356847	6.1703	6.81586e-10	1.3297e-08	Z4076	ygcN	FAD-dependent oxidoreductase	putative electron transfer flavoprotein-quinone oxidoreductase YgcN	WP_001301471.1	AIG70096.1
EDL933_RS04750	345.287	-2.20102	2.20102	0.295426	-7.45034	9.30983e-14	3.01627e-12	Z1053	GsiA	glutathione import ATP-binding protein GsiA	Glutothione ABC transporter ATP-binding protein	WP_001301498.1	AIG67155.1
EDL933_RS04070	183.446	2.19909	2.19909	0.595989	3.68982	0.000224413	0.00142696	Z0923	NA	hypothetical protein	putative secreted protein	WP_000784348.1	AIG67027.1
EDL933_RS14175	47.7818	-2.19812	2.19812	0.535685	-4.10339	4.07146e-05	0.000317948	Z2977	NA	hypothetical protein	hypothetical protein	WP_000599379.1	AIG69069.1
EDL933_RS27185	454.112	2.19723	2.19723	0.554438	3.96299	7.40175e-05	0.00053717	NA	FxsA	membrane protein FxsA	FxsA protein	WP_001267445.1	AIG71627.1
EDL933_RS14345	145.832	2.19438	2.19438	0.859673	2.55257	0.0106931	0.0383668	Z3015	fliS	flagellar export chaperone FliS	Flagellar biosynthesis protein FliS	WP_000270665.1	AIG69100.1
EDL933_RS14180	187.545	-2.1928	2.1928	0.472417	-4.64166	3.45622e-06	3.49669e-05	Z2978	NA	replication protein	Phage replication protein	WP_000123463.1	AIG69070.1
EDL933_RS14145	101.218	-2.18646	2.18646	0.522114	-4.1877	2.81792e-05	0.000226892	NA	NA	hypothetical protein	hypothetical protein	WP_000021655.1	AIG69063.1
EDL933_RS25440	1743.21	2.17949	2.17949	0.613004	3.55543	0.000377367	0.00222295	Z5353	udp	uridine phosphorylase	Uridine phosphorylase	WP_000045180.1	AIG71292.1
EDL933_RS20775	769.09	2.17938	2.17938	0.272542	7.99651	1.27992e-15	5.27774e-14	Z4364	yqhD	oxidoreductase	NADPH-dependent broad range aldehyde dehydrogenase YqhD	WP_001058827.1	AIG70384.1
EDL933_RS12730	842.407	2.1786	2.1786	0.246366	8.84297	9.32111e-19	5.39732e-17	Z2669	gloA	lactoylglutathione lyase	Lactoylglutathione lyase	WP_001237796.1	AIG68780.1
EDL933_RS27120	30.2707	2.17559	2.17559	0.554619	3.92267	8.75713e-05	0.000619027	Z5731	NA	toxin of GhoTS toxin-antitoxin pair- membrane-lytic protein- stimulator of persister cell formation	hypothetical protein	WP_001173343.1	AIG71615.1
EDL933_RS01490	265.776	-2.17511	2.17511	0.421381	-5.16187	2.44501e-07	3.13134e-06	Z0321	NA	transcriptional regulator	Transcriptional regulator, AraC family	WP_000246059.1	AIG66496.1
EDL933_RS25625	649.16	-2.17443	2.17443	0.384873	-5.64973	1.60702e-08	2.55015e-07	Z5405	glnL	two-component system sensor histidine kinase NtrB	Nitrogen regulation protein NtrB	WP_000190577.1	AIG71327.1
EDL933_RS03235	462.485	-2.16919	2.16919	0.300752	-7.21255	5.49147e-13	1.63334e-11	Z0734	fepB	Fe2+-enterobactin ABC transporter substrate-binding protein	Ferric enterobactin-binding periplasmic protein FepB	WP_001234301.1	AIG66864.1
EDL933_RS10295	330.246	2.15975	2.15975	0.287726	7.50628	6.08304e-14	2.0189e-12	NA	MarA	MDR efflux pump AcrAB transcriptional activator MarA	Multiple antibiotic resistance protein MarA	WP_000091199.1	AIG68294.1
EDL933_RS27675	297.17	2.15547	2.15547	0.58126	3.70827	0.000208683	0.00133631	Z5847	nrdG	anaerobic ribonucleoside-triphosphate reductase activating protein	Ribonucleotide reductase of class III (anaerobic), activating protein	WP_001106233.1	AIG71723.1
EDL933_RS13135	955.938	-2.15275	2.15275	0.442526	-4.86469	1.14635e-06	1.29452e-05	Z2758	TcyP	L-cystine transporter tcyP	L-cystine uptake protein TcyP	WP_001010688.1	AIG68860.1
EDL933_RS27735	461.708	2.15152	2.15152	0.787464	2.73222	0.00629098	0.0249576	Z5861	yjgI	oxidoreductase	putative oxidoreductase YjgI	WP_000500712.1	AIG71738.1
EDL933_RS10285	173.452	-2.14877	2.14877	0.212595	-10.1073	5.12728e-24	4.73014e-22	Z2168	ydeD	O-acetylserine/cysteine exporter	Permease of the drug/metabolite transporter (DMT) superfamily	WP_000087233.1	AIG68292.1
EDL933_RS01910	16.9643	2.14723	2.14723	0.485302	4.42453	9.66547e-06	8.65282e-05	Z0414	NA	ASCH domain-containing protein	hypothetical protein	WP_001412115.1	AIG66581.1
EDL933_RS20670	195.146	2.14411	2.14411	0.593556	3.61232	0.000303475	0.00184451	Z4344	hybG	hydrogenase-2 operon protein HybG	[NiFe] hydrogenase metallocenter assembly protein HypC	WP_000334896.1	AIG70363.1
EDL933_RS27430	334.961	2.14385	2.14385	0.527234	4.06622	4.77821e-05	0.000367862	NA	BsmA	lipoprotein BsmA	Putative exported protein	WP_000254636.1	AIG71673.1
EDL933_RS10280	143.61	-2.14296	2.14296	0.185548	-11.5494	7.43514e-31	1.12415e-28	Z2166	ydeF	MFS transporter	Putative transport protein	WP_001054199.1	AIG68290.1
EDL933_RS01835	1187.28	-2.13542	2.13542	0.644995	-3.31076	0.000930435	0.0048278	Z0398	betA	oxygen-dependent choline dehydrogenase	Choline dehydrogenase	WP_001159114.1	AIG66564.1
EDL933_RS21925	50.9943	2.13539	2.13539	0.670492	3.18481	0.00144847	0.00708997	NA	AaeX	protein AaeX	NA	WP_001310167.1	NA
EDL933_RS15700	309.524	2.13285	2.13285	0.319275	6.68029	2.38472e-11	5.79466e-10	Z3303	yehU	sensor histidine kinase	Autolysin sensor kinase	WP_001301761.1	AIG69369.1
EDL933_RS17795	713.033	2.13245	2.13245	0.591838	3.60309	0.000314451	0.00190385	NA	NA	esterase	Phospholipase/carboxylesterase family protein	WP_000679812.1	AIG69788.1
EDL933_RS28245	13.0806	2.13196	2.13196	0.557198	3.82622	0.000130128	0.000867997	Z5954	NA	hypothetical protein	hypothetical protein	WP_000934391.1	AIG71835.1
EDL933_RS15550	743.184	2.12495	2.12495	0.342965	6.19583	5.79786e-10	1.1434e-08	NA	NA	hypothetical protein	NA	WP_000836936.1	NA
EDL933_RS19145	387.073	2.12285	2.12285	0.477966	4.44142	8.93651e-06	8.14764e-05	Z4038	hypD	hydrogenase formation protein HypD	[NiFe] hydrogenase metallocenter assembly protein HypD	WP_001212968.1	AIG70056.1
EDL933_RS27175	3019.79	2.12082	2.12082	0.532786	3.98062	6.87351e-05	0.000502182	Z5743	dcuA	anaerobic C4-dicarboxylate transporter DcuA	C4-dicarboxylate transporter DcuA	WP_000961959.1	AIG71624.1
EDL933_RS16335	405.671	2.11557	2.11557	0.784799	2.69568	0.00702452	0.0272714	Z3426	fruK	1-phosphofructokinase	1-phosphofructokinase	WP_000091263.1	AIG69498.1
EDL933_RS13385	182.806	2.11371	2.11371	0.551541	3.83237	0.000126916	0.0008497	Z2810	YdjH	kinase	putative sugar kinase YdjH	WP_001302823.1	AIG68908.1
EDL933_RS10530	18.7744	-2.10542	2.10542	0.737556	-2.85458	0.00430933	0.018029	Z2222	NA	D-alanyl-D-alanine dipeptidase	D-alanyl-D-alanine dipeptidase	WP_001285834.1	AIG68341.1
EDL933_RS01830	170.838	-2.10519	2.10519	0.626362	-3.36097	0.000776681	0.00412839	NA	NA	hypothetical protein	NA	WP_001303812.1	NA
EDL933_RS20325	10.8865	2.10259	2.10259	0.711763	2.95406	0.00313619	0.0138333	Z4278	cmtB	mannitol-specific cryptic phosphotransferase enzyme IIA component	PTS system, IIA component	WP_001239650.1	AIG70295.1
EDL933_RS01845	493.66	-2.09705	2.09705	0.575889	-3.64141	0.000271147	0.00168284	Z0400	betI	transcriptional regulator	HTH-type transcriptional regulator BetI	WP_001301903.1	AIG66566.1
EDL933_RS16160	515.725	2.08998	2.08998	0.817715	2.55588	0.0105919	0.0380789	Z3391	NA	maleylacetoacetate isomerase	Maleylacetoacetate isomerase	WP_000781198.1	AIG69463.1
EDL933_RS02050	34.7103	-2.088	2.088	0.449818	-4.64188	3.45251e-06	3.49669e-05	Z0444	mhpR	transcriptional regulator	Mhp operon transcriptional activator	WP_001303819.1	AIG66612.1
EDL933_RS07855	369.825	-2.08696	2.08696	0.27398	-7.6172	2.59228e-14	8.93026e-13	Z1679	NA	O-acetyl-ADP-ribose deacetylase	Macro domain, possibly ADP-ribose binding module	WP_000857405.1	AIG67808.1
EDL933_RS03220	370.886	-2.08637	2.08637	0.251532	-8.29463	1.0892e-16	4.94041e-15	Z0731	fepG	iron-enterobactin transporter permease	Ferric enterobactin transport system permease protein FepG	WP_000640959.1	AIG66861.1
EDL933_RS20065	76.0364	2.08321	2.08321	0.622342	3.34737	0.000815813	0.00428863	Z4225	ygfT	oxidoreductase (Fe-S)-binding subunit	Glutamate synthase [NADPH] small chain	WP_001322328.1	AIG70240.1
EDL933_RS24805	582.834	2.0792	2.0792	0.507158	4.09971	4.13671e-05	0.000322581	Z5208	yieF	chromate reductase	Putative oxidoreductase	WP_001291268.1	AIG71178.1
EDL933_RS21605	1936.82	-2.0762	2.0762	0.408679	-5.08028	3.76886e-07	4.64115e-06	Z4534	argG	argininosuccinate synthase	Argininosuccinate synthase	WP_000207678.1	AIG70549.1
EDL933_RS06215	89.8542	-2.076	2.076	0.294288	-7.05432	1.7345e-12	4.81678e-11	Z1788	NA	hypothetical protein	hypothetical protein	WP_001303877.1	AIG67459.1
EDL933_RS01535	3.93721	2.07391	2.07391	0.807227	2.56917	0.0101942	0.036795	Z0331	NA	hypothetical protein	hypothetical protein	WP_000350115.1	AIG66503.1
EDL933_RS18820	513.294	2.06879	2.06879	0.468137	4.41919	9.90699e-06	8.80548e-05	Z3967	ygaP	membrane protein	Rhodanese-related sulfurtransferase	WP_001229446.1	AIG69988.1
EDL933_RS01925	92.5639	2.06477	2.06477	0.566033	3.64779	0.000264505	0.00165293	Z0417	NA	sugar ABC transporter ATP-binding protein	ABC-type sugar transport system, ATP-binding protein	WP_001017126.1	AIG66585.1
EDL933_RS25630	7817.79	-2.06382	2.06382	0.605508	-3.4084	0.00065344	0.00355667	Z5406	glnA	glutamine synthetase	Glutamine synthetase type I	WP_001271717.1	AIG71328.1
EDL933_RS19755	293.726	2.06137	2.06137	0.439095	4.69458	2.67157e-06	2.77506e-05	Z4165	NA	transporter	Serine transporter	WP_000065950.1	AIG70181.1
EDL933_RS26940	8.01746	2.06005	2.06005	0.747189	2.75707	0.00583221	0.0234451	Z5698	phnM	phosphonate metabolism protein PhnM	Metal-dependent hydrolase involved in phosphonate metabolism	WP_000586320.1	AIG71580.1
EDL933_RS10935	11.0338	2.0596	2.0596	0.629407	3.27229	0.00106681	0.00542675	NA	NA	hypothetical protein	NA	WP_000799861.1	NA
EDL933_RS13390	194.045	2.0569	2.0569	0.534891	3.84545	0.000120333	0.00081061	Z2811	YdjI	hypothetical protein	Putative aldolase YdjI	WP_000878903.1	AIG68909.1
EDL933_RS04290	6.79486	-2.05641	2.05641	0.744983	-2.76035	0.005774	0.0232455	NA	NA	hypothetical protein	hypothetical protein	WP_001139679.1	AIG67068.1
EDL933_RS16775	177.737	-2.05362	2.05362	0.276369	-7.4307	1.08028e-13	3.45879e-12	Z3515	NA	4-amino-4-deoxy-L-arabinose lipid A transferase	Polymyxin resistance protein ArnT, undecaprenyl phosphate-alpha-L-Ara4N transferase	WP_000844063.1	AIG69586.1
EDL933_RS19130	143.747	2.04563	2.04563	0.408991	5.00166	5.68401e-07	6.71108e-06	Z4035	hypA	protein HypA	[NiFe] hydrogenase nickel incorporation protein HypA	WP_001299100.1	AIG70053.1
EDL933_RS05985	1526.86	-2.04423	2.04423	0.508212	-4.0224	5.76072e-05	0.000434891	Z1303	rmf	ribosome modulation factor	Ribosome modulation factor	WP_000828648.1	AIG67415.1
EDL933_RS20705	1283.6	2.0441	2.0441	0.615658	3.32019	0.00089955	0.00468093	Z4351	NA	hydrogenase-2 small chain	Uptake hydrogenase small subunit precursor	WP_000145410.1	AIG70370.1
EDL933_RS16880	1368.3	2.03552	2.03552	0.620395	3.28101	0.00103437	0.00530876	Z3540	nuoI	NADH-quinone oxidoreductase subunit I	NADH-ubiquinone oxidoreductase chain I	WP_000172749.1	AIG69608.1
EDL933_RS04055	343.461	-2.03541	2.03541	0.451241	-4.51069	6.46157e-06	6.08483e-05	Z0919	nadA	quinolinate synthase	Quinolinate synthetase	WP_000115278.1	AIG67024.1
EDL933_RS13855	786.826	2.03136	2.03136	0.400322	5.07432	3.88878e-07	4.76726e-06	Z2910	yebM	Mn2+/Zn2+ABC transporter ATP-binding protein	Zinc ABC transporter, ATP-binding protein ZnuC	WP_000202996.1	AIG69003.1
EDL933_RS23765	93.2579	2.02819	2.02819	0.54768	3.70324	0.000212862	0.00136147	Z4993	xylH	xylose ABC transporter permease	Xylose ABC transporter, permease protein XylH	WP_000045978.1	AIG70974.1
EDL933_RS00255	97.2693	2.02794	2.02794	0.50015	4.05466	5.02065e-05	0.000385436	Z0052	yabF	glutathione-regulated potassium-efflux system ancillary protein KefF	Glutathione-regulated potassium-efflux system ancillary protein KefF	WP_000600700.1	AIG66255.1
EDL933_RS21345	17.5349	2.02559	2.02559	0.634671	3.19156	0.00141508	0.00693275	Z4479	yhaU	galactarate transporter	D-glucarate permease	WP_000599636.1	AIG70496.1
EDL933_RS05720	87.1035	2.02198	2.02198	0.561939	3.59822	0.000320397	0.00193339	Z1245	NA	transporter	putative transport protein	WP_000918514.1	AIG67359.1
EDL933_RS24130	110.421	2.01992	2.01992	0.38148	5.29496	1.19042e-07	1.6118e-06	Z5071	yicG	hypothetical protein	Putative inner membrane protein	WP_000924289.1	AIG71049.1
EDL933_RS16875	1362.08	2.01799	2.01799	0.591196	3.41341	0.000641556	0.00350934	Z3539	nuoJ	NADH-quinone oxidoreductase subunit J	NADH-ubiquinone oxidoreductase chain J	WP_000393511.1	AIG69607.1
EDL933_RS04500	157.711	2.0125	2.0125	0.411441	4.89134	1.00154e-06	1.14766e-05	Z1002	moaC	cyclic pyranopterin monophosphate synthase accessory protein	Molybdenum cofactor biosynthesis protein MoaC	WP_000080885.1	AIG67105.1
EDL933_RS00250	73.1904	2.01206	2.01206	0.534423	3.76492	0.000166599	0.00109385	Z0051	yaaU	MFS transporter	Putative metabolite transport protein yaaU	WP_001183177.1	AIG66254.1
EDL933_RS19185	6.39032	2.01079	2.01079	0.697951	2.88099	0.00396427	0.0169103	Z4047	NA	aromatic acid decarboxylase	Hydroxyaromatic non-oxidative decarboxylase protein B	WP_000767724.1	AIG70065.1
EDL933_RS07445	1247.72	-2.00907	2.00907	0.433891	-4.63036	3.65035e-06	3.64566e-05	NA	NA	hok/gef family protein	hypothetical protein	WP_001135715.1	AIG67703.1
EDL933_RS04885	65.3981	-2.00865	2.00865	0.373418	-5.3791	7.48603e-08	1.04485e-06	NA	PotF	hypothetical protein	Putrescine ABC transporter putrescine-binding protein PotF	WP_001303977.1	AIG67183.1
EDL933_RS27020	320.565	-2.00563	2.00563	0.471214	-4.25632	2.07824e-05	0.000170874	NA	NA	membrane protein	NA	WP_000797656.1	NA
EDL933_RS17605	152.785	2.00332	2.00332	0.417963	4.79304	1.64273e-06	1.79186e-05	Z3693	yfeU	N-acetylmuramic acid 6-phosphate etherase	N-acetylmuramic acid 6-phosphate etherase	WP_001175615.1	AIG69751.1
EDL933_RS16325	10.6949	2.0009	2.0009	0.601844	3.32461	0.000885426	0.00461626	Z3423	yeiC	pseudouridine kinase	Pseudouridine kinase	WP_001208146.1	AIG69496.1

## Sheet: BICEM_vs_M9EM
Locus_tag	baseMean	log2FoldChange	abs(log2FoldChange)	lfcSE	stat	pvalue	padj	Old_locus_tag	Gene_name	Gene_product	Old_gene_product	Protein_ID	Old_protein_ID
EDL933_RS21840	2725.22	7.79216	7.79216	0.843689	9.23582	2.56308e-20	1.62219e-18	Z4583	nanA	N-acetylneuraminate lyase	N-acetylneuraminate lyase	WP_000224714.1	AIG70595.1
EDL933_RS28040	2271.67	7.50027	7.50027	0.692824	10.8256	2.60261e-27	3.07957e-25	Z5920	uxuA	mannonate dehydratase	Mannonate dehydratase	WP_000438581.1	AIG71796.1
EDL933_RS28035	663.404	7.07667	7.07667	0.716072	9.88263	4.95164e-23	4.27806e-21	NA	NA	hypothetical protein	NA	WP_001332880.1	NA
EDL933_RS28385	438.614	6.8878	6.8878	0.589489	11.6843	1.53251e-31	2.60671e-29	NA	NA	hypothetical protein	NA	WP_032102099.1	NA
EDL933_RS28390	3014.9	6.71792	6.71792	0.452118	14.8588	6.1038e-50	4.15287e-47	Z5983	deoC	2-deoxyribose-5-phosphate aldolase	Deoxyribose-phosphate aldolase	WP_001295412.1	AIG71862.1
EDL933_RS28045	1287.32	6.67612	6.67612	0.656321	10.172	2.64317e-24	2.39779e-22	Z5921	uxuB	fructuronate reductase	D-mannonate oxidoreductase	WP_000208194.1	AIG71797.1
EDL933_RS28395	4017.07	6.54645	6.54645	0.451103	14.5121	1.01554e-47	5.52758e-45	Z5984	deoA	thymidine phosphorylase	Thymidine phosphorylase	WP_000477811.1	AIG71863.1
EDL933_RS11900	2342.36	-6.51452	6.51452	0.500415	-13.0182	9.63785e-39	3.27867e-36	Z2546m	NA	anthranilate synthase component I	Anthranilate synthase, aminase component	WP_001194604.1	AIG68610.1
EDL933_RS25015	2428.69	6.49378	6.49378	0.559057	11.6156	3.43359e-31	5.49678e-29	Z5251	rbsC	ribose ABC transporter permease	Ribose ABC transport system, permease protein RbsC	WP_000211858.1	AIG71219.1
EDL933_RS28380	541.32	6.33489	6.33489	0.426953	14.8374	8.39113e-50	5.07477e-47	Z5982	yjjI	YjjI family glycine radical enzyme	hypothetical protein	NA	AIG71860.1
EDL933_RS21835	1019.9	6.31975	6.31975	0.800546	7.8943	2.91944e-15	1.02519e-13	NA	NanT	MFS transporter	Sialic acid transporter (permease) NanT	WP_000108469.1	AIG70594.1
EDL933_RS19305	1146.1	-6.29755	6.29755	0.518579	-12.1439	6.18364e-34	1.29452e-31	Z4072	cysH	phosphoadenosine phosphosulfate reductase	Phosphoadenylyl-sulfate reductase [thioredoxin]	WP_000039864.1	AIG70091.1
EDL933_RS25010	2805.34	6.24463	6.24463	0.603754	10.343	4.50213e-25	4.45548e-23	Z5250	rbsA	ribose import ATP-binding protein RbsA 1	Ribose ABC transport system, ATP-binding protein RbsA	WP_000387782.1	AIG71218.1
EDL933_RS17595	2994.73	6.19791	6.19791	0.663937	9.33509	1.00902e-20	6.61701e-19	NA	NA	NAD(P)-dependent oxidoreductase	3-oxoacyl-[acyl-carrier protein] reductase	WP_000517430.1	AIG69749.1
EDL933_RS21190	841.803	6.19168	6.19168	0.655318	9.44836	3.44177e-21	2.40174e-19	Z4445	uxaC	uronate isomerase	Uronate isomerase	WP_000187445.1	AIG70464.1
EDL933_RS25005	2255.36	6.17063	6.17063	0.592792	10.4094	2.24528e-25	2.39629e-23	NA	RbsD	D-ribose pyranase	Ribose ABC transport system, high affinity permease RbsD	WP_001301979.1	AIG71217.1
EDL933_RS27180	20166.3	6.08342	6.08342	0.586543	10.3717	3.33695e-25	3.44401e-23	Z5744	aspA	aspartate ammonia-lyase	Aspartate ammonia-lyase	WP_000069437.1	AIG71625.1
EDL933_RS10485	604.599	-6.07955	6.07955	0.526656	-11.5437	7.94533e-31	1.20129e-28	Z2212	yddA	ABC transporter ATP-binding protein	putative ABC transporter ATP-binding protein yddA	WP_000628537.1	AIG68332.1
EDL933_RS21305	845.39	6.0431	6.0431	0.921147	6.56041	5.36604e-11	1.04312e-09	Z4469	tdcB	serine/threonine dehydratase	Threonine dehydratase, catabolic	WP_000548347.1	AIG70488.1
EDL933_RS19240	979.065	-5.85713	5.85713	0.527135	-11.1113	1.10594e-28	1.4682e-26	Z4058	cysC	adenylyl-sulfate kinase	Adenylylsulfate kinase	WP_001173673.1	AIG70078.1
EDL933_RS28030	195.743	5.85083	5.85083	0.684095	8.55265	1.20296e-17	5.74362e-16	Z5919	gntP	gluconate transporter	Fructuronate transporter GntP	WP_000558251.1	AIG71795.1
EDL933_RS19250	1315.96	-5.74944	5.74944	0.693863	-8.28613	1.16988e-16	4.89822e-15	Z4060	cysD	sulfate adenylyltransferase subunit 2	Sulfate adenylyltransferase subunit 2	WP_000372111.1	AIG70080.1
EDL933_RS19310	2359.63	-5.74521	5.74521	0.641277	-8.95902	3.27585e-19	1.85734e-17	Z4073	cysI	sulfite reductase subunit beta	Sulfite reductase [NADPH] hemoprotein beta-component	WP_001290706.1	AIG70092.1
EDL933_RS19245	2401.22	-5.64619	5.64619	0.581952	-9.70217	2.95148e-22	2.36248e-20	Z4059	cysN	sulfate adenylyltransferase	Sulfate adenylyltransferase subunit 1	WP_001090366.1	AIG70079.1
EDL933_RS16690	2071.41	5.64617	5.64617	0.87145	6.47905	9.23027e-11	1.72056e-09	Z3498	glpT	MFS transporter	Glycerol-3-phosphate transporter	WP_000948724.1	AIG69568.1
EDL933_RS17575	1402.49	-5.60211	5.60211	0.581679	-9.63093	5.91915e-22	4.66927e-20	Z3687	cysA	sulfate/thiosulfate import ATP-binding protein CysA	Sulfate and thiosulfate import ATP-binding protein CysA	WP_000021035.1	AIG69745.1
EDL933_RS16760	205.647	-5.52433	5.52433	0.436428	-12.6581	1.00962e-36	2.61683e-34	Z3512	NA	undecaprenyl-phosphate 4-deoxy-4-formamido-L-arabinose transferase	Polymyxin resistance protein ArnC, glycosyl transferase	WP_000461646.1	AIG69583.1
EDL933_RS16765	385.702	-5.51312	5.51312	0.327799	-16.8186	1.7836e-63	3.23604e-60	Z3513	NA	bifunctional UDP-glucuronic acid oxidase/UDP-4-amino-4-deoxy-L-arabinose formyltransferase	Polymyxin resistance protein ArnA_DH, UDP-glucuronic acid decarboxylase	WP_000860282.1	AIG69584.1
EDL933_RS04465	754.438	-5.4357	5.4357	0.609271	-8.92165	4.59399e-19	2.53167e-17	Z0996	bioC	malonyl-[acyl-carrier protein] O-methyltransferase BioC	Biotin synthesis protein BioC	WP_000246788.1	AIG67099.1
EDL933_RS21185	612.529	5.40574	5.40574	0.685105	7.89038	3.01265e-15	1.05114e-13	Z4444	uxaA	altronate hydrolase	Altronate hydrolase	WP_001199352.1	AIG70463.1
EDL933_RS04460	1292.45	-5.3691	5.3691	0.518459	-10.3559	3.9357e-25	3.96704e-23	Z0995	bioF	8-amino-7-oxononanoate synthase	8-amino-7-oxononanoate synthase	WP_000118816.1	AIG67098.1
EDL933_RS04660	8793.32	5.34838	5.34838	0.650453	8.22253	1.99247e-16	7.91608e-15	Z1034	dps	DNA starvation/stationary phase protection protein	Non-specific DNA-binding protein Dps	WP_000100800.1	AIG67136.1
EDL933_RS04470	517.861	-5.33456	5.33456	0.579512	-9.20526	3.40849e-20	2.08454e-18	Z0997	bioD	dethiobiotin synthase	Dethiobiotin synthetase	WP_000044849.1	AIG67100.1
EDL933_RS16755	369.562	-5.33435	5.33435	0.458243	-11.6409	2.55351e-31	4.21174e-29	NA	NA	UDP-4-amino-4-deoxy-L-arabinose-oxoglutarate aminotransferase	UDP-4-amino-4-deoxy-L-arabinose--oxoglutarate aminotransferase	WP_001303599.1	AIG69582.1
EDL933_RS21830	397.877	5.3193	5.3193	0.796933	6.67471	2.47721e-11	5.08809e-10	Z4581	yhcJ	N-acetylmannosamine-6-phosphate 2-epimerase	N-acetylmannosamine-6-phosphate 2-epimerase	WP_001301938.1	AIG70593.1
EDL933_RS10490	951.522	-5.31886	5.31886	0.391699	-13.579	5.3369e-42	1.93658e-39	Z2213	yddB	hypothetical protein	hypothetical protein	WP_000832417.1	AIG68333.1
EDL933_RS17580	952.378	-5.30731	5.30731	0.643563	-8.24677	1.62738e-16	6.66002e-15	Z3688m	CysW	sulfate/thiosulfate transporter permease subunit	Sulfate transport system permease protein CysW	WP_000852688.1	AIG69746.1
EDL933_RS21295	980.168	5.21804	5.21804	0.925386	5.63877	1.71267e-08	2.18315e-07	Z4467	tdcD	propionate kinase	Acetate kinase	WP_001301837.1	AIG70486.1
EDL933_RS04455	1213.38	-5.19575	5.19575	0.418507	-12.415	2.16813e-35	5.13092e-33	Z0994	bioB	biotin synthase	Biotin synthase	WP_000951221.1	AIG67097.1
EDL933_RS21825	333.945	5.18738	5.18738	0.77319	6.70907	1.95873e-11	4.08482e-10	NA	NA	N-acetylmannosamine kinase	N-acetylmannosamine kinase	WP_000209030.1	AIG70592.1
EDL933_RS16770	150.075	-5.1108	5.1108	0.37223	-13.7302	6.69438e-43	2.60268e-40	Z3514	ArnD	4-deoxy-4-formamido-L-arabinose- phosphoundecaprenol deformylase ArnD	Polymyxin resistance protein PmrJ, predicted deacetylase	WP_000169742.1	AIG69585.1
EDL933_RS28260	84.7046	5.09004	5.09004	0.583552	8.7225	2.72116e-18	1.39729e-16	Z5957	yjjM	GntR family transcriptional regulator	Regulator of L-galactonate catabolism YjjM	WP_000091572.1	AIG71838.1
EDL933_RS21310	254.677	5.06066	5.06066	0.80363	6.29725	3.02978e-10	5.1056e-09	Z4470	tdcA	transcriptional regulator	Threonine catabolic operon transcriptional activator TdcA	WP_000104211.1	AIG70489.1
EDL933_RS16775	177.737	-5.03589	5.03589	0.318069	-15.8327	1.85187e-56	1.67995e-53	Z3515	NA	4-amino-4-deoxy-L-arabinose lipid A transferase	Polymyxin resistance protein ArnT, undecaprenyl phosphate-alpha-L-Ara4N transferase	WP_000844063.1	AIG69586.1
EDL933_RS21300	1146.56	4.98654	4.98654	0.902489	5.52532	3.2889e-08	3.9783e-07	Z4468	tdcC	threonine/serine transporter TdcC	L-threonine transporter, anaerobically inducible	WP_000107723.1	AIG70487.1
EDL933_RS23290	744.186	4.96424	4.96424	0.458067	10.8374	2.28956e-27	2.76936e-25	Z4896	yhiP	MFS transporter	Di/tripeptide permease DtpB	WP_001098662.1	AIG70879.1
EDL933_RS27255	1074.83	4.92391	4.92391	0.695327	7.08143	1.42676e-12	3.51397e-11	Z5759	frdC	fumarate reductase subunit C	Fumarate reductase subunit C	WP_000208757.1	AIG71641.1
EDL933_RS11905	1589.84	-4.91284	4.91284	0.348147	-14.1114	3.23132e-45	1.46567e-42	Z2548	trpD	bifunctional glutamine amidotransferase/anthranilate phosphoribosyltransferase	Anthranilate synthase, amidotransferase component	WP_000763520.1	AIG68611.1
EDL933_RS27260	1796.93	4.90273	4.90273	0.664485	7.37824	1.60398e-13	4.38717e-12	Z5760	frdB	fumarate reductase iron-sulfur subunit	Succinate dehydrogenase iron-sulfur protein	WP_000829498.1	AIG71642.1
EDL933_RS20775	769.09	4.89042	4.89042	0.277148	17.6455	1.10158e-69	2.99796e-66	Z4364	yqhD	oxidoreductase	NADPH-dependent broad range aldehyde dehydrogenase YqhD	WP_001058827.1	AIG70384.1
EDL933_RS21195	381.238	4.88977	4.88977	0.640555	7.63364	2.28211e-14	7.05768e-13	Z4446	exuT	hexuronate transporter	Hexuronate transporter	WP_001226465.1	AIG70465.1
EDL933_RS19315	1592.31	-4.88153	4.88153	0.732721	-6.6622	2.69766e-11	5.49939e-10	Z4074	cysJ	sulfite reductase subunit alpha	Sulfite reductase [NADPH] flavoprotein alpha-component	WP_000211937.1	AIG70093.1
EDL933_RS14135	234.147	-4.8732	4.8732	0.506884	-9.61403	6.97615e-22	5.42445e-20	Z2972	NA	hypothetical protein	unknown protein encoded by prophage CP-933T	WP_000159449.1	AIG69061.1
EDL933_RS23480	1011.38	-4.8729	4.8729	0.534488	-9.11694	7.72724e-20	4.57167e-18	Z4936	yhjE	MFS transporter	Inner membrane metabolite transport protein YhjE	WP_001149004.1	AIG70921.1
EDL933_RS27250	566.898	4.84937	4.84937	0.710568	6.82464	8.81449e-12	1.93457e-10	Z5758	frdD	fumarate reductase subunit D	Fumarate reductase subunit D	WP_000609663.1	AIG71640.1
EDL933_RS16750	91.9496	-4.78627	4.78627	0.545419	-8.7754	1.70296e-18	8.9127e-17	Z3510	ais	histidine phosphatase family protein	Polymyxin resistance protein PmrG	WP_001302794.1	AIG69581.1
EDL933_RS14140	223.751	-4.77134	4.77134	0.548046	-8.7061	3.14523e-18	1.58514e-16	Z2973	NA	hypothetical protein	hypothetical protein	WP_000514287.1	AIG69062.1
EDL933_RS02595	120.481	-4.7177	4.7177	0.530704	-8.88952	6.13756e-19	3.34067e-17	Z0562	glnK	nitrogen regulatory protein P-II 2	Nitrogen regulatory protein P-II, glnK	WP_000780338.1	AIG66729.1
EDL933_RS16685	1991.77	4.71298	4.71298	0.868922	5.42394	5.82987e-08	6.63849e-07	Z3497	glpQ	glycerophosphoryl diester phosphodiesterase	Glycerophosphoryl diester phosphodiesterase, periplasmic	WP_000779084.1	AIG69567.1
EDL933_RS04450	709.893	-4.67343	4.67343	0.36548	-12.7871	1.93567e-37	5.26792e-35	Z0993	bioA	adenosylmethionine--8-amino-7-oxononanoate aminotransferase BioA	Adenosylmethionine-8-amino-7-oxononanoate aminotransferase	WP_001303857.1	AIG67096.1
EDL933_RS18465	9145.64	4.67306	4.67306	0.548127	8.5255	1.52152e-17	7.13933e-16	Z3890	yfiA	ribosome-associated inhibitor A	Ribosome hibernation protein YfiA	WP_000178456.1	AIG69919.1
EDL933_RS13140	57.0247	-4.67115	4.67115	0.811364	-5.75716	8.5542e-09	1.14681e-07	Z2759	NA	hypothetical protein	hypothetical protein	NA	AIG68861.1
EDL933_RS10495	1016.34	-4.65108	4.65108	0.384761	-12.0882	1.21894e-33	2.4573e-31	Z2214	pqqL	peptidase M16	putative zinc protease pqqL	WP_001244976.1	AIG68334.1
EDL933_RS14130	250.554	-4.64996	4.64996	0.616226	-7.54586	4.49313e-14	1.30781e-12	Z2971	NA	DUF4761 domain-containing protein	hypothetical protein	WP_000739029.1	AIG69060.1
EDL933_RS20485	698.039	4.64792	4.64792	0.50345	9.23214	2.6529e-20	1.65974e-18	Z4309	nupG	nucleoside permease NupG	Nucleoside permease NupG	WP_001049791.1	AIG70331.1
EDL933_RS14145	101.218	-4.64227	4.64227	0.591388	-7.84979	4.16732e-15	1.40887e-13	NA	NA	hypothetical protein	hypothetical protein	WP_000021655.1	AIG69063.1
EDL933_RS19500	960.965	4.58683	4.58683	0.385051	11.9123	1.02164e-32	1.85359e-30	Z4113	sdaC	serine transporter	Serine transporter	WP_000450476.1	AIG70132.1
EDL933_RS14150	194.716	-4.58081	4.58081	0.548851	-8.34618	7.05041e-17	3.02168e-15	Z2974	NA	hypothetical protein	hypothetical protein	WP_000991913.1	AIG69064.1
EDL933_RS17585	599.477	-4.54129	4.54129	0.690501	-6.5768	4.80675e-11	9.4112e-10	Z3689	cysU	sulfate/thiosulfate transporter subunit	Sulfate transport system permease protein CysT	WP_000458420.1	AIG69747.1
EDL933_RS21290	2288.91	4.54081	4.54081	0.994563	4.56563	4.97992e-06	3.69288e-05	Z4466	tdcE	formate acetyltransferase	2-ketobutyrate formate-lyase	WP_000861740.1	AIG70485.1
EDL933_RS26090	26288	4.52585	4.52585	0.88229	5.12967	2.90256e-07	2.88296e-06	Z5497	katG	catalase/hydroperoxidase HPI(I)	Catalase	WP_001297636.1	AIG71417.1
EDL933_RS24320	288.496	-4.51397	4.51397	0.872266	-5.17499	2.27919e-07	2.31881e-06	Z5111	NA	tir chaperone	Tir chaperone	WP_000098793.1	AIG71089.1
EDL933_RS27755	234.375	-4.51341	4.51341	0.496332	-9.09354	9.58676e-20	5.61083e-18	Z5866	argI	ornithine carbamoyltransferase	Ornithine carbamoyltransferase	WP_000012925.1	AIG71742.1
EDL933_RS15100	951.896	-4.48799	4.48799	0.689163	-6.51224	7.40367e-11	1.3944e-09	Z3175	yeeE	membrane protein	Putative transport system permease protein	WP_000492327.1	AIG69252.1
EDL933_RS28400	4010.9	4.46945	4.46945	0.298582	14.9689	1.172e-50	9.11317e-48	Z5985	deoB	phosphopentomutase	Phosphopentomutase	WP_000816471.1	AIG71864.1
EDL933_RS17570	998.914	-4.45301	4.45301	0.271188	-16.4203	1.3679e-60	1.86137e-57	Z3686	cysM	cysteine synthase B	Cysteine synthase B	WP_001301606.1	AIG69744.1
EDL933_RS01665	291.457	-4.4495	4.4495	0.628526	-7.07925	1.44933e-12	3.55346e-11	Z0359	yagY	fimbrial chaperone EcpB	CFA/I fimbrial auxiliary subunit	WP_000716386.1	AIG66529.1
EDL933_RS27265	3368.57	4.42946	4.42946	0.586554	7.55166	4.29743e-14	1.26437e-12	Z5762	frdA	fumarate reductase flavoprotein subunit	Succinate dehydrogenase flavoprotein subunit	WP_001192976.1	AIG71643.1
EDL933_RS23610	332.887	-4.42282	4.42282	0.437023	-10.1203	4.48857e-24	4.00513e-22	NA	NA	hypothetical protein	hypothetical protein	WP_001299527.1	AIG70945.1
EDL933_RS14160	95.8687	-4.40442	4.40442	0.630594	-6.98457	2.85734e-12	6.82127e-11	NA	NA	MarR family transcriptional regulator	hypothetical protein	WP_000153707.1	AIG69066.1
EDL933_RS23350	581.91	-4.39699	4.39699	0.364782	-12.0537	1.85362e-33	3.60331e-31	Z4909	yhiF	helix-turn-helix transcriptional regulator	Transcriptional regulator, ArsR family	WP_000478621.1	AIG70891.1
EDL933_RS19505	436.791	4.35542	4.35542	0.474023	9.18819	3.99517e-20	2.41619e-18	Z4114	sdaB	L-serine ammonia-lyase	L-serine dehydratase	WP_000626399.1	AIG70133.1
EDL933_RS16700	709.647	4.33291	4.33291	0.861223	5.03111	4.87644e-07	4.59518e-06	Z3500	glpB	anaerobic glycerol-3-phosphate dehydrogenase subunit B	Anaerobic glycerol-3-phosphate dehydrogenase subunit B	WP_001209872.1	AIG69570.1
EDL933_RS28405	3017.9	4.32432	4.32432	0.383116	11.2872	1.51732e-29	2.11764e-27	Z5986	deoD	purine-nucleoside phosphorylase	Purine nucleoside phosphorylase	WP_000224877.1	AIG71865.1
EDL933_RS24330	276.268	-4.30846	4.30846	0.695089	-6.19843	5.70296e-10	9.32168e-09	NA	NA	hypothetical protein	NA	WP_000492638.1	NA
EDL933_RS23360	3475.17	-4.30758	4.30758	0.393636	-10.9431	7.17248e-28	9.07903e-26	Z4911	chuA	ligand-gated channel protein	TonB-dependent hemin, ferrichrome receptor	WP_000089593.1	AIG70893.1
EDL933_RS24315	1092.64	-4.30108	4.30108	0.797167	-5.39546	6.83495e-08	7.65486e-07	Z5110	eae	intimin	Intimin	WP_000627885.1	AIG71088.1
EDL933_RS08005	149.388	4.27284	4.27284	0.924482	4.62187	3.80299e-06	2.93612e-05	Z1712	flgC	flagellar basal body rod protein FlgC	Flagellar basal-body rod protein FlgC	WP_001196460.1	AIG67839.1
EDL933_RS20445	1525.26	4.26563	4.26563	0.71999	5.92456	3.13126e-09	4.4384e-08	Z4302	ansB	L-asparaginase 2	L-asparaginase	WP_000394102.1	AIG70322.1
EDL933_RS28240	244.062	4.26223	4.26223	0.768155	5.54866	2.87863e-08	3.51309e-07	NA	NA	hypothetical protein	NA	WP_032102000.1	NA
EDL933_RS01670	611.024	-4.26125	4.26125	0.573295	-7.43291	1.06235e-13	2.95018e-12	Z0360	yagZ	common pilus major fimbrillin subunit EcpA	CFA/I fimbrial major subunit	WP_000730972.1	AIG66530.1
EDL933_RS14155	125.309	-4.26009	4.26009	0.654464	-6.50929	7.55086e-11	1.41722e-09	NA	NA	hypothetical protein	hypothetical protein	WP_000985157.1	AIG69065.1
EDL933_RS20780	420.735	4.25117	4.25117	0.268389	15.8396	1.65864e-56	1.67995e-53	NA	NA	2,5-diketo-D-gluconic acid reductase A	Methylglyoxal reductase, acetol producing	WP_000013136.1	AIG70385.1
EDL933_RS21285	786.695	4.25107	4.25107	0.998884	4.25582	2.08287e-05	0.000131216	Z4465	yhaR	reactive intermediate/imine deaminase	Hypothetical protein TdcF in cluster with anaerobic degradation of L-threonine to propionate	WP_000719990.1	AIG70484.1
EDL933_RS02775	450.65	-4.24953	4.24953	0.770964	-5.51197	3.54843e-08	4.22629e-07	Z0608	NA	transporter	Agglutination protein	WP_000090493.1	AIG66768.1
EDL933_RS20695	1298.84	4.23521	4.23521	0.647973	6.53609	6.31479e-11	1.20601e-09	Z4349	hybB	Ni/Fe-hydrogenase cytochrome b subunit	Ni/Fe-hydrogenase 2 B-type cytochrome subunit	WP_000017698.1	AIG70368.1
EDL933_RS24295	954.505	-4.22888	4.22888	0.853299	-4.95591	7.19909e-07	6.61903e-06	Z5106	espD	secretion protein EspD	Secreted protein EspD	WP_000935759.1	AIG71084.1
EDL933_RS25020	5147.9	4.22531	4.22531	0.694537	6.08363	1.17493e-09	1.81166e-08	Z5252	rbsB	D-ribose ABC transporter substrate-binding protein	Ribose ABC transport system, periplasmic ribose-binding protein RbsB	WP_001056273.1	AIG71220.1
EDL933_RS14125	198.561	-4.22234	4.22234	0.673541	-6.26887	3.63682e-10	6.03512e-09	Z2970	coxT	DNA-binding protein	putative DNA-binding protein	WP_000014504.1	AIG69059.1
EDL933_RS27430	334.961	4.21086	4.21086	0.52836	7.96968	1.59084e-15	5.81138e-14	NA	BsmA	lipoprotein BsmA	Putative exported protein	WP_000254636.1	AIG71673.1
EDL933_RS16360	1074.57	4.20945	4.20945	0.59294	7.09928	1.2541e-12	3.11693e-11	Z3431	yeiQ	oxidoreductase	D-mannonate oxidoreductase	WP_001091926.1	AIG69505.1
EDL933_RS08000	117.366	4.20442	4.20442	0.906095	4.64015	3.48152e-06	2.71101e-05	Z1711	flgB	flagellar basal body rod protein FlgB	Flagellar basal-body rod protein FlgB	WP_000884708.1	AIG67838.1
EDL933_RS28235	2485.33	4.18852	4.18852	0.80136	5.22677	1.72501e-07	1.80216e-06	Z5953	yjiY	carbon starvation protein A	Carbon starvation protein A	WP_001298933.1	AIG71834.1
EDL933_RS24175	343.993	-4.18296	4.18296	0.453222	-9.22938	2.72203e-20	1.68363e-18	Z5082	yicE	xanthine permease XanP	Xanthine permease	WP_001295238.1	AIG71059.1
EDL933_RS14180	187.545	-4.18019	4.18019	0.507389	-8.23862	1.74213e-16	7.07641e-15	Z2978	NA	replication protein	Phage replication protein	WP_000123463.1	AIG69070.1
EDL933_RS23605	382.836	-4.16438	4.16438	0.462108	-9.01172	2.02858e-19	1.16227e-17	Z4960	dppB	peptide ABC transporter permease	Dipeptide transport system permease protein DppB	WP_000938855.1	AIG70944.1
EDL933_RS21280	827.605	4.14888	4.14888	0.982982	4.22071	2.43537e-05	0.000150976	Z4464	NA	L-serine dehydratase	L-serine dehydratase	WP_000622104.1	AIG70483.1
EDL933_RS08010	273.063	4.14309	4.14309	0.853261	4.8556	1.20025e-06	1.03863e-05	Z1713	flgD	flagellar basal body rod modification protein	Flagellar basal-body rod modification protein FlgD	WP_000020484.1	AIG67840.1
EDL933_RS24305	583.604	-4.14093	4.14093	0.823085	-5.03098	4.87969e-07	4.59518e-06	Z5108	sepL	SepL/TyeA/HrpJ family type III secretion system gatekeeper	Type III secretion cytoplasmic protein (YscL)	WP_001273445.1	AIG71086.1
EDL933_RS23510	2100.63	4.13251	4.13251	0.632411	6.53454	6.38057e-11	1.21008e-09	Z4942	dctA	C4-dicarboxylate ABC transporter	Aerobic C4-dicarboxylate transporter for fumarate, L-malate, D-malate, succunate, aspartate	WP_000858212.1	AIG70926.1
EDL933_RS23615	2153.87	-4.13217	4.13217	0.320091	-12.9094	3.98651e-38	1.20548e-35	Z4961	dppA	periplasmic dipeptide transporter	Dipeptide-binding ABC transporter, periplasmic substrate-binding component	WP_001222888.1	AIG70946.1
EDL933_RS16695	624.962	4.13018	4.13018	0.815412	5.06514	4.08097e-07	3.90382e-06	Z3499	glpA	anaerobic glycerol-3-phosphate dehydrogenase subunit A	Anaerobic glycerol-3-phosphate dehydrogenase subunit A	WP_000857257.1	AIG69569.1
EDL933_RS08020	230.166	4.12052	4.12052	0.856956	4.80832	1.52201e-06	1.28084e-05	Z1715	flgF	flagellar basal body rod protein FlgF	Flagellar basal-body rod protein FlgF	WP_000349287.1	AIG67842.1
EDL933_RS19530	635.603	4.11846	4.11846	0.700773	5.87702	4.1772e-09	5.82987e-08	Z4119	fucI	L-fucose isomerase	L-fucose isomerase	WP_001033899.1	AIG70138.1
EDL933_RS21810	1419.93	-4.11842	4.11842	0.351152	-11.7283	9.12406e-32	1.60201e-29	Z4577	gltD	glutamate synthase subunit beta	Glutamate synthase [NADPH] small chain	WP_000081695.1	AIG70589.1
EDL933_RS04935	962.18	-4.11777	4.11777	0.43395	-9.48905	2.33148e-21	1.64809e-19	Z1090	artJ	arginine ABC transporter substrate-binding protein	Arginine ABC transporter, periplasmic arginine-binding protein ArtJ	WP_001301968.1	AIG67193.1
EDL933_RS14165	48.5611	-4.09741	4.09741	0.662323	-6.18643	6.15434e-10	9.99942e-09	Z2975	NA	hypothetical protein	hypothetical protein	WP_000104305.1	AIG69067.1
EDL933_RS07110	158.659	-4.09213	4.09213	0.636181	-6.43233	1.25664e-10	2.28759e-09	Z1518	NA	hypothetical protein	hypothetical protein	WP_001189178.1	AIG67636.1
EDL933_RS21095	26.3096	4.091	4.091	0.794008	5.15234	2.57259e-07	2.58828e-06	Z4427	ygjH	tRNA-binding protein	tRNA-binding protein YgjH	WP_000450588.1	AIG70446.1
EDL933_RS11660	93.561	-4.0819	4.0819	0.457187	-8.92829	4.32638e-19	2.42768e-17	Z2488	aldH	gamma-glutamyl-gamma-aminobutyraldehyde dehydrogenase	Gamma-glutamyl-aminobutyraldehyde dehydrogenase	WP_001009127.1	AIG68565.1
EDL933_RS10350	639.77	4.07608	4.07608	0.537365	7.58531	3.31706e-14	9.81236e-13	Z2184	uxaB	altronate oxidoreductase	Altronate oxidoreductase	WP_000854658.1	AIG68305.1
EDL933_RS24300	856.895	-4.07269	4.07269	0.888814	-4.58216	4.60201e-06	3.455e-05	NA	EspA	secretion protein EspA	NA	WP_000381516.1	NA
EDL933_RS27425	240.874	4.06534	4.06534	0.546583	7.43773	1.02427e-13	2.87375e-12	Z5795	yjfN	DUF1471 domain-containing protein	Putative uncharacterized protein YjfN	WP_000811566.1	AIG71672.1
EDL933_RS14055	322.699	4.06346	4.06346	0.853783	4.75936	1.94204e-06	1.60646e-05	Z2954	araF	arabinose ABC transporter substrate-binding protein	L-arabinose-binding periplasmic protein precursor AraF	WP_000548680.1	AIG69043.1
EDL933_RS28375	38.0912	4.06288	4.06288	0.625583	6.49455	8.32832e-11	1.55777e-09	NA	NA	NA	NA	NA	NA
EDL933_RS10605	94.6904	4.04874	4.04874	0.546463	7.409	1.27251e-13	3.49811e-12	NA	NA	sulfate ABC transporter substrate-binding protein	NA	WP_000383354.1	NA
EDL933_RS17185	502.331	4.04722	4.04722	0.378834	10.6833	1.21803e-26	1.38119e-24	Z3605	fadI	acetyl-CoA C-acyltransferase FadI	3-ketoacyl-CoA thiolase	WP_000531969.1	AIG69674.1
EDL933_RS27125	1889.7	4.03755	4.03755	0.423025	9.54448	1.36792e-21	1.03411e-19	Z5732	lysU	lysine--tRNA ligase heat inducible	Lysyl-tRNA synthetase (class II)	WP_001295074.1	AIG71616.1
EDL933_RS05245	61.0557	-4.03199	4.03199	0.482537	-8.35583	6.49769e-17	2.8069e-15	Z1594	NA	hypothetical protein	hypothetical protein	WP_000397129.1	AIG67254.1
EDL933_RS03310	19082.9	4.02375	4.02375	0.734117	5.48108	4.22742e-08	4.93773e-07	Z0750	ahpF	alkyl hydroperoxide reductase subunit F	Alkyl hydroperoxide reductase protein F	WP_000887629.1	AIG66880.1
EDL933_RS25970	1956.51	4.0226	4.0226	0.630926	6.3757	1.82129e-10	3.19783e-09	Z5472	glpF	aquaporin	Glycerol uptake facilitator protein	WP_000084268.1	AIG71395.1
EDL933_RS01660	450.736	-4.01913	4.01913	0.504542	-7.96591	1.64011e-15	5.95143e-14	Z0358	yagX	usher protein EcpC	CFA/I fimbrial subunit C usher protein	WP_001131063.1	AIG66528.1
EDL933_RS20700	1218.05	4.00714	4.00714	0.640212	6.25909	3.87235e-10	6.40644e-09	Z4350	hybA	hydrogenase-2 operon protein HybA	Hydrogenase-2 operon protein hybA precursor	WP_001081870.1	AIG70369.1
EDL933_RS19235	476.13	-3.99516	3.99516	0.424831	-9.4041	5.24757e-21	3.57031e-19	Z4057	ygbE	membrane protein	Putative cytochrome oxidase subunit	WP_001246103.1	AIG70077.1
EDL933_RS19520	265.767	3.98717	3.98717	0.726445	5.48861	4.05105e-08	4.7624e-07	Z4117	fucA	L-fuculose-phosphate aldolase	L-fuculose phosphate aldolase	WP_000440775.1	AIG70136.1
EDL933_RS10600	356.533	3.94676	3.94676	0.566623	6.9654	3.27463e-12	7.74948e-11	NA	NA	formate dehydrogenase-N subunit alpha	NA	WP_000181666.1	NA
EDL933_RS16705	463.896	3.91215	3.91215	0.833501	4.69364	2.68392e-06	2.14832e-05	Z3501	glpC	anaerobic glycerol-3-phosphate dehydrogenase subunit C	Anaerobic glycerol-3-phosphate dehydrogenase subunit C	WP_001000379.1	AIG69571.1
EDL933_RS12525	1541.02	3.901	3.901	0.416511	9.3659	7.54063e-21	5.06712e-19	Z2615	fumA	fumarate hydratase class I, aerobic	Fumarate hydratase class I, aerobic	WP_000066619.1	AIG68738.1
EDL933_RS20705	1283.6	3.88429	3.88429	0.61703	6.29513	3.07138e-10	5.15974e-09	Z4351	NA	hydrogenase-2 small chain	Uptake hydrogenase small subunit precursor	WP_000145410.1	AIG70370.1
EDL933_RS21805	3394.86	-3.87908	3.87908	0.201578	-19.2436	1.59644e-82	8.68945e-79	Z4576	gltB	glutamate synthase	Glutamate synthase [NADPH] large chain	WP_001310491.1	AIG70588.1
EDL933_RS07115	1243.25	-3.87068	3.87068	0.558701	-6.928	4.26839e-12	9.80289e-11	Z1519	EfeU	ferrous iron permease EfeU	Ferrous iron transport permease EfeU	WP_000497942.1	AIG67637.1
EDL933_RS27055	108.606	3.82785	3.82785	0.551613	6.93938	3.93817e-12	9.12147e-11	Z5720	melR	transcriptional regulator MelR	Melibiose operon regulatory protein	WP_001090750.1	AIG71603.1
EDL933_RS02100	2019.08	3.82539	3.82539	0.470522	8.1301	4.28945e-16	1.64419e-14	Z0456	adhC	S-(hydroxymethyl)glutathione dehydrogenase	S-(hydroxymethyl)glutathione dehydrogenase	WP_000842102.1	AIG66622.1
EDL933_RS20690	3074.42	3.82537	3.82537	0.64076	5.97006	2.3717e-09	3.41512e-08	Z4348	hybC	hydrogenase-2 large chain	Uptake hydrogenase large subunit	WP_000083065.1	AIG70367.1
EDL933_RS02105	863.939	3.82083	3.82083	0.440832	8.66732	4.4242e-18	2.20088e-16	Z0457	yaiN	transcriptional regulator	FrmR: Negative transcriptional regulator of formaldehyde detoxification operon	WP_001141271.1	AIG66623.1
EDL933_RS25025	1289.79	3.81722	3.81722	0.520592	7.33247	2.25954e-13	6.02875e-12	Z5253	rbsK	ribokinase	Ribokinase	WP_001300603.1	AIG71221.1
EDL933_RS23600	342.461	-3.81672	3.81672	0.512277	-7.4505	9.29902e-14	2.62252e-12	Z4959	dppC	peptide ABC transporter permease	Dipeptide transport system permease protein DppC	WP_000084677.1	AIG70943.1
EDL933_RS24610	275.755	3.81506	3.81506	0.310643	12.2812	1.14327e-34	2.59284e-32	Z5168	emrD	multidrug transporter EmrD	Multidrug resistance protein D	WP_001302348.1	AIG71141.1
EDL933_RS25965	3426.34	3.80456	3.80456	0.748614	5.08213	3.7322e-07	3.60823e-06	Z5471	glpK	glycerol kinase	Glycerol kinase	WP_000136788.1	AIG71394.1
EDL933_RS26725	204.353	3.80146	3.80146	0.426106	8.92139	4.60473e-19	2.53167e-17	Z5654	aphA	acid phosphatase/phosphotransferase	NMN phosphatase	WP_001226923.1	AIG71532.1
EDL933_RS00345	150.324	3.79794	3.79794	0.86406	4.39546	1.10539e-05	7.49267e-05	Z0072	araB	ribulokinase	Ribulokinase	WP_000951872.1	AIG66273.1
EDL933_RS18245	2488.58	-3.79183	3.79183	0.382077	-9.92426	3.26513e-23	2.86646e-21	Z3835	purL	phosphoribosylformylglycinamidine synthase	Phosphoribosylformylglycinamidine synthase, synthetase subunit	WP_000970087.1	AIG69882.1
EDL933_RS24490	267.405	-3.77799	3.77799	0.449416	-8.40645	4.22618e-17	1.8855e-15	Z5147	nlpA	lipoprotein 28	Methionine ABC transporter substrate-binding protein	WP_000779412.1	AIG71122.1
EDL933_RS14120	163.07	-3.77738	3.77738	0.691013	-5.46644	4.59151e-08	5.30607e-07	NA	NA	hypothetical protein	NA	WP_001303540.1	NA
EDL933_RS11655	70.0893	-3.77526	3.77526	0.557765	-6.76856	1.30071e-11	2.77769e-10	Z2487	ordL	oxidoreductase	Gamma-glutamyl-putrescine oxidase	WP_000134855.1	AIG68564.1
EDL933_RS25440	1743.21	3.75196	3.75196	0.613056	6.1201	9.35191e-10	1.46693e-08	Z5353	udp	uridine phosphorylase	Uridine phosphorylase	WP_000045180.1	AIG71292.1
EDL933_RS02780	442.606	-3.74954	3.74954	0.642332	-5.83738	5.3028e-09	7.28867e-08	Z0609	NA	Ig-like domain repeat protein	Large repetitive protein	WP_000052468.1	AIG66769.1
EDL933_RS16230	944.549	3.74738	3.74738	0.702722	5.33266	9.67855e-08	1.05784e-06	Z3405	mglB	galactose ABC transporter substrate-binding protein	Galactose/methyl galactoside ABC transport system, D-galactose-binding periplasmic protein MglB	WP_001036981.1	AIG69478.1
EDL933_RS06710	201.866	-3.73812	3.73812	0.503114	-7.42996	1.08627e-13	3.00131e-12	Z1442	NA	hypothetical protein	Phage antitermination protein N	WP_000198444.1	AIG67558.1
EDL933_RS17180	665.526	3.72662	3.72662	0.324837	11.4723	1.81806e-30	2.67452e-28	Z3604	NA	fatty acid oxidation complex subunit alpha	Enoyl-CoA hydratase	WP_000426148.1	AIG69673.1
EDL933_RS08015	482.951	3.72277	3.72277	0.811513	4.58744	4.48707e-06	3.37802e-05	Z1714	flgE	flagellar hook protein FlgE	Flagellar hook protein FlgE	WP_000885860.1	AIG67841.1
EDL933_RS23595	473.384	-3.71487	3.71487	0.453806	-8.18602	2.70014e-16	1.06499e-14	Z4958	dppD	dipeptide transport ATP-binding protein DppD	Dipeptide transport ATP-binding protein DppD	WP_001196486.1	AIG70942.1
EDL933_RS17590	821.815	-3.70407	3.70407	0.639367	-5.79334	6.90004e-09	9.38923e-08	Z3690	cysP	thiosulfate transporter subunit	Sulfate and thiosulfate binding protein CysP	WP_000290223.1	AIG69748.1
EDL933_RS13805	181.046	-3.703	3.703	0.302565	-12.2387	1.93191e-34	4.20616e-32	Z2901	purT	phosphoribosylglycinamide formyltransferase 2	Phosphoribosylglycinamide formyltransferase 2	WP_000173471.1	AIG68993.1
EDL933_RS17930	903.458	-3.69299	3.69299	0.419513	-8.80306	1.33137e-18	7.10456e-17	Z3762	purM	phosphoribosylformylglycinamidine cyclo-ligase	Phosphoribosylformylglycinamidine cyclo-ligase	WP_001301832.1	AIG69814.1
EDL933_RS07130	356.778	-3.69102	3.69102	0.343035	-10.7599	5.32315e-27	6.16466e-25	NA	NA	hypothetical protein	NA	WP_001448978.1	NA
EDL933_RS06570	82.1662	-3.68332	3.68332	0.485029	-7.59404	3.1009e-14	9.22306e-13	Z1415	torA	trimethylamine-N-oxide reductase 1	Trimethylamine-N-oxide reductase	WP_001063176.1	AIG67530.1
EDL933_RS07125	2147.93	-3.67706	3.67706	0.386941	-9.5029	2.04122e-21	1.46189e-19	Z1521	ycdB	deferrochelatase/peroxidase EfeB	Ferrous iron transport peroxidase EfeB	WP_001199176.1	AIG67639.1
EDL933_RS14175	47.7818	-3.64322	3.64322	0.60047	-6.06729	1.3009e-09	1.96144e-08	Z2977	NA	hypothetical protein	hypothetical protein	WP_000599379.1	AIG69069.1
EDL933_RS08025	266.079	3.63936	3.63936	0.834017	4.36365	1.27911e-05	8.52168e-05	Z1716	flgG	flagellar basal body rod protein FlgG	Flagellar basal-body rod protein FlgG	WP_000625837.1	AIG67843.1
EDL933_RS03175	90.1548	-3.63896	3.63896	0.35502	-10.25	1.18323e-24	1.1104e-22	Z0722	HokE	protein HokE	HokE protein	WP_000956465.1	AIG66851.1
EDL933_RS10595	136.397	3.62905	3.62905	0.616695	5.88467	3.98861e-09	5.59536e-08	Z2235	fdnH	formate dehydrogenase subunit beta	Formate dehydrogenase O beta subunit	WP_001240601.1	AIG68354.1
EDL933_RS19525	160.054	3.62332	3.62332	0.662057	5.47282	4.4294e-08	5.12963e-07	Z4118	fucP	MFS transporter	Fucose permease	WP_000528605.1	AIG70137.1
EDL933_RS18345	493.018	-3.6218	3.6218	0.39001	-9.28643	1.59548e-20	1.03383e-18	Z3856	nadB	L-aspartate oxidase	L-aspartate oxidase	WP_001094279.1	AIG69899.1
EDL933_RS22775	5813.28	3.62107	3.62107	0.832226	4.35106	1.35479e-05	8.99284e-05	Z4786	glpD	glycerol-3-phosphate dehydrogenase	Aerobic glycerol-3-phosphate dehydrogenase	WP_000448121.1	AIG70777.1
EDL933_RS23455	645.332	3.61124	3.61124	0.653599	5.52515	3.29198e-08	3.9783e-07	Z4931	yhjA	cytochrome-c peroxidase	Cytochrome c551 peroxidase	WP_000784815.1	AIG70915.1
EDL933_RS27080	719.472	3.56987	3.56987	0.738755	4.83228	1.3498e-06	1.157e-05	Z5724	fumB	fumarate hydratase	Fumarate hydratase class I, anaerobic	WP_000066694.1	AIG71607.1
EDL933_RS17040	1042.68	-3.56751	3.56751	0.377819	-9.44239	3.64366e-21	2.51044e-19	Z3574	purF	amidophosphoribosyltransferase	Amidophosphoribosyltransferase	WP_000334221.1	AIG69642.1
EDL933_RS05240	57.4546	-3.54965	3.54965	0.541007	-6.56119	5.33807e-11	1.0414e-09	NA	NA	NA	NA	NA	NA
EDL933_RS07690	43.0979	-3.54891	3.54891	0.577621	-6.14402	8.04603e-10	1.2843e-08	NA	NgrB	hypothetical protein	NgrB	WP_001069769.1	AIG67772.1
EDL933_RS22655	3936.25	3.53909	3.53909	0.522894	6.76828	1.30325e-11	2.77769e-10	Z4758	pckA	phosphoenolpyruvate carboxykinase (ATP)	Phosphoenolpyruvate carboxykinase [ATP]	WP_001301499.1	AIG70751.1
EDL933_RS27580	813.639	3.53274	3.53274	0.360246	9.80649	1.05582e-22	8.97938e-21	Z5828	ytfK	DUF1107 domain-containing protein	hypothetical protein	WP_000689228.1	AIG71702.1
EDL933_RS28230	230.593	3.53253	3.53253	0.645352	5.47381	4.40471e-08	5.11191e-07	Z5952	yjiX	hypothetical protein	putative small protein yjiX	WP_000467859.1	AIG71833.1
EDL933_RS01990	339.448	-3.51785	3.51785	0.380031	-9.25674	2.1076e-20	1.34961e-18	Z0432	codB	cytosine permease	Cytosine permease	WP_000076226.1	AIG66600.1
EDL933_RS07120	2144.31	-3.51642	3.51642	0.485879	-7.23722	4.57964e-13	1.19268e-11	Z1520	ycdO	iron uptake system component EfeO	Ferrous iron transport periplasmic protein EfeO, contains peptidase-M75 domain and (frequently) cupredoxin-like domain	WP_000154396.1	AIG67638.1
EDL933_RS10475	410.728	3.51468	3.51468	0.656036	5.35746	8.44017e-08	9.33736e-07	Z2210	NA	sulfatase	N-acetylgalactosamine 6-sulfate sulfatase (GALNS)	WP_001303114.1	AIG68329.1
EDL933_RS17045	794.747	-3.50267	3.50267	0.491816	-7.12191	1.06444e-12	2.66993e-11	Z3575	cvpA	colicin V production protein	Colicin V production protein	WP_000262107.1	AIG69643.1
EDL933_RS02030	152.809	3.49828	3.49828	0.613519	5.702	1.18413e-08	1.55682e-07	Z0440	lacZ	beta-galactosidase	Beta-galactosidase	WP_000177948.1	AIG66608.1
EDL933_RS00595	1559.98	-3.49439	3.49439	0.30227	-11.5605	6.53415e-31	1.01615e-28	Z0122	aroP	aromatic amino acid transporter AroP	Aromatic amino acid transport protein AroP	WP_000399046.1	AIG66321.1
EDL933_RS26770	663.915	-3.49243	3.49243	0.363376	-9.61108	7.17934e-22	5.50383e-20	Z5663	yjcD	guanine/hypoxanthine permease GhxP	Guanine-hypoxanthine permease	WP_000106882.1	AIG71542.1
EDL933_RS17020	612.247	-3.48983	3.48983	0.307018	-11.3668	6.11568e-30	8.75991e-28	Z3570	hisQ	histidine/lysine/arginine/ornithine ABC transporter permease HisQ	Histidine ABC transporter, permease protein HisQ	WP_000965511.1	AIG69638.1
EDL933_RS09060	614.564	-3.48497	3.48497	0.527525	-6.60626	3.94143e-11	7.85832e-10	Z1930	NA	hydrolase	Putative protease encoded within prophage CP-933X	WP_001226373.1	AIG68047.1
EDL933_RS05700	214.055	3.48108	3.48108	0.594369	5.85677	4.71961e-09	6.53661e-08	Z1241	dmsB	dimethylsulfoxide reductase, chain B	Anaerobic dimethyl sulfoxide reductase chain B	WP_000213047.1	AIG67354.1
EDL933_RS15120	3261.26	-3.46347	3.46347	0.445774	-7.76957	7.87535e-15	2.53642e-13	Z3181	hisG	ATP phosphoribosyltransferase	ATP phosphoribosyltransferase	WP_000131775.1	AIG69257.1
EDL933_RS03645	2048.58	3.44428	3.44428	0.60617	5.68204	1.33101e-08	1.73733e-07	Z0825	nagB	glucosamine-6-phosphate deaminase	Glucosamine-6-phosphate deaminase	WP_001237072.1	AIG66948.1
EDL933_RS17605	152.785	3.44076	3.44076	0.421262	8.16774	3.1421e-16	1.21294e-14	Z3693	yfeU	N-acetylmuramic acid 6-phosphate etherase	N-acetylmuramic acid 6-phosphate etherase	WP_001175615.1	AIG69751.1
EDL933_RS15095	474.375	-3.44049	3.44049	0.429113	-8.01769	1.0775e-15	4.017e-14	Z3174	yeeD	membrane protein	hypothetical protein	WP_000985273.1	AIG69251.1
EDL933_RS07450	60.5423	-3.43407	3.43407	0.446675	-7.68808	1.49363e-14	4.72663e-13	NA	NA	hypothetical protein	hypothetical protein	WP_000397129.1	AIG67706.1
EDL933_RS27970	24.211	3.43242	3.43242	0.936824	3.66389	0.000248414	0.00119339	NA	NA	hypothetical protein	NA	WP_032101951.1	NA
EDL933_RS01645	70.2643	-3.43231	3.43231	0.621552	-5.52216	3.34865e-08	4.03245e-07	NA	NA	ferredoxin	NA	WP_001303809.1	NA
EDL933_RS28665	1159.31	-3.42921	3.42921	0.465973	-7.35923	1.84973e-13	5.00901e-12	NA	NA	polysaccharide deacetylase	Polysaccharide deacetylase	WP_001302199.1	AIG71906.1
EDL933_RS03180	863.163	-3.39914	3.39914	0.264983	-12.8278	1.1464e-37	3.28414e-35	Z0723	entD	4'-phosphopantetheinyl transferase	4'-phosphopantetheinyl transferase [enterobactin] siderophore	WP_000228135.1	AIG66853.1
EDL933_RS22070	69.6283	-3.3919	3.3919	0.532795	-6.36625	1.93709e-10	3.39022e-09	Z4629	yhdW	amino acid ABC transporter substrate-binding protein	Glutamate Aspartate periplasmic binding protein precursor GltI	WP_000738579.1	AIG70640.1
EDL933_RS20685	1259.64	3.39094	3.39094	0.636919	5.32397	1.01525e-07	1.1052e-06	Z4347	hybD	hydrogenase 2 maturation endopeptidase	Hydrogenase maturation protease	WP_001221953.1	AIG70366.1
EDL933_RS07135	299.598	-3.39055	3.39055	0.302618	-11.204	3.89529e-29	5.30052e-27	NA	PhoH	phosphate starvation protein PhoH	NA	WP_000258765.1	NA
EDL933_RS03305	41629.2	3.3881	3.3881	0.63261	5.35575	8.52018e-08	9.40676e-07	Z0749	ahpC	alkyl hydroperoxide reductase subunit C	Alkyl hydroperoxide reductase protein C	WP_000052796.1	AIG66879.1
EDL933_RS02095	635.056	3.38586	3.38586	0.411212	8.23385	1.81291e-16	7.25563e-15	Z0455	yaiM	S-formylglutathione hydrolase FrmB	S-formylglutathione hydrolase	WP_000419032.1	AIG66621.1
EDL933_RS16335	405.671	3.38151	3.38151	0.784808	4.30871	1.64207e-05	0.000106529	Z3426	fruK	1-phosphofructokinase	1-phosphofructokinase	WP_000091263.1	AIG69498.1
EDL933_RS06565	29.6788	-3.38071	3.38071	0.490448	-6.8931	5.45903e-12	1.23806e-10	Z1414	torC	cytochrome c-type protein TorC	Cytochrome c-type protein TorC	WP_001230236.1	AIG67529.1
EDL933_RS03535	374.24	3.37699	3.37699	0.491482	6.87103	6.37398e-12	1.42772e-10	Z0801	ybeK	pyrimidine-specific ribonucleoside hydrolase RihA	Inosine-uridine preferring nucleoside hydrolase	WP_001207527.1	AIG66930.1
EDL933_RS13135	955.938	-3.37656	3.37656	0.442912	-7.62356	2.46781e-14	7.54625e-13	Z2758	TcyP	L-cystine transporter tcyP	L-cystine uptake protein TcyP	WP_001010688.1	AIG68860.1
EDL933_RS02135	131.647	3.37336	3.37336	0.523445	6.44453	1.15958e-10	2.14681e-09	Z0463	UhpA	DNA-binding response regulator	Transcriptional regulatory protein UhpA	WP_000621918.1	AIG66629.1
EDL933_RS25505	198.447	3.3617	3.3617	0.387887	8.66671	4.44786e-18	2.20088e-16	Z5367	fadB	fatty acid oxidation complex subunit alpha	Enoyl-CoA hydratase	WP_000965903.1	AIG71305.1
EDL933_RS17015	426.81	-3.34965	3.34965	0.259465	-12.9098	3.96182e-38	1.20548e-35	Z3569	hisM	histidine ABC transporter permease	Histidine ABC transporter, permease protein HisM	WP_000569958.1	AIG69637.1
EDL933_RS24775	86.4985	3.34565	3.34565	1.05075	3.18406	0.00145224	0.00561004	NA	NA	tryptophanase leader peptide	NA	WP_001364348.1	NA
EDL933_RS16780	68.4527	-3.33333	3.33333	0.369699	-9.01634	1.9447e-19	1.12606e-17	Z3516	ArnE	4-amino-4-deoxy-L-arabinose-phosphoundecaprenol flippase subunit ArnE	Polymyxin resistance protein PmrL, sucrose-6 phosphate hydrolase	WP_000638034.1	AIG69587.1
EDL933_RS28225	450.002	3.32789	3.32789	0.603562	5.51375	3.5127e-08	4.20212e-07	Z5951	NA	GTPase	Putative GTPases (G3E family)	WP_001297640.1	AIG71832.1
EDL933_RS24290	845.564	-3.32344	3.32344	0.790019	-4.20678	2.59033e-05	0.000159133	Z5105	espB	attachment protein EaeB	Secreted protein EspB	WP_001092000.1	AIG71083.1
EDL933_RS24275	79.7702	-3.32247	3.32247	0.773203	-4.29703	1.73105e-05	0.000111372	Z5102	SsaH	EscG/YscG/SsaH family type III secretion system needle protein co-chaperone	Type III secretion protein SsaH	WP_000245816.1	AIG71080.1
EDL933_RS20680	859.606	3.31094	3.31094	0.636522	5.20162	1.97561e-07	2.03275e-06	Z4346	hybE	hydrogenase-2 operon protein HybE	Hydrogenase-2 operon protein hybE	WP_000134002.1	AIG70365.1
EDL933_RS03650	1851.15	3.30885	3.30885	0.558811	5.92123	3.19539e-09	4.51754e-08	Z0826	nagE	PTS N-acetyl glucosamine transporter subunit IIABC	PTS system, N-acetylglucosamine-specific IIA component	WP_001023104.1	AIG66950.1
EDL933_RS04565	200.311	3.30799	3.30799	0.232816	14.2086	8.10353e-46	4.00977e-43	Z1016	ybiH	DUF1956 domain-containing tetR family transcriptional regulator	Transcriptional regulator YbiH, TetR family	WP_001296991.1	AIG67118.1
EDL933_RS18830	593.951	-3.29945	3.29945	0.545234	-6.05143	1.43564e-09	2.15862e-08	Z3970	NA	L-alanine exporter AlaE	Putative inner membrane protein	WP_000492656.1	AIG69991.1
EDL933_RS23355	2443.12	-3.29893	3.29893	0.433928	-7.60248	2.90518e-14	8.73642e-13	Z4910	chuS	hemin-degrading factor	Hemin transport protein HmuS	WP_001017167.1	AIG70892.1
EDL933_RS02120	261.413	3.29664	3.29664	0.813547	4.05218	5.07425e-05	0.000294447	NA	NA	hypothetical protein	Ferric iron ABC transporter, iron-binding protein	WP_000784324.1	AIG66626.1
EDL933_RS23365	185.32	-3.29344	3.29344	0.496072	-6.63904	3.1574e-11	6.41258e-10	Z4912	NA	hypothetical protein	hypothetical protein	WP_001301973.1	AIG70896.1
EDL933_RS15875	1219.26	-3.28833	3.28833	0.29803	-11.0336	2.63222e-28	3.41123e-26	Z3343	stx1B	Shiga toxin Stx1 subunit B	Shiga toxin I subunit B precursor	WP_000752026.1	AIG69410.1
EDL933_RS22065	15.8	-3.2858	3.2858	0.718862	-4.57084	4.85767e-06	3.62693e-05	NA	NA	hypothetical protein	NA	WP_001323967.1	NA
EDL933_RS06705	160.631	-3.26785	3.26785	0.37409	-8.73547	2.42646e-18	1.25783e-16	Z1441	NA	hypothetical protein	Phage protein	WP_000167595.1	AIG67557.1
EDL933_RS24325	1178.46	-3.26562	3.26562	0.736431	-4.43438	9.23366e-06	6.39425e-05	Z5112	tir	translocated intimin receptor Tir	translocated intimin receptor Tir	WP_001301454.1	AIG71090.1
EDL933_RS17010	437.394	-3.26504	3.26504	0.258424	-12.6344	1.36407e-36	3.37482e-34	Z3568	hisP	histidine transport ATP-binding protein HisP	Histidine ABC transporter, ATP-binding protein HisP	WP_001293612.1	AIG69636.1
EDL933_RS11675	221.857	-3.2601	3.2601	0.317673	-10.2624	1.0404e-24	9.93494e-23	Z2491	PuuA	gamma-glutamylputrescine synthetase PuuA	Gamma-glutamyl-putrescine synthetase	WP_001298814.1	AIG68569.1
EDL933_RS27115	27.0124	3.24427	3.24427	0.51275	6.32719	2.49663e-10	4.27332e-09	Z5730	yjdK	antitoxin	hypothetical protein	WP_000398619.1	AIG71614.1
EDL933_RS04250	51.218	-3.24035	3.24035	0.654614	-4.95001	7.42109e-07	6.81163e-06	NA	NA	serine/threonine protein phosphatase	Ren protein	WP_001028854.1	AIG67059.1
EDL933_RS16340	341.585	3.23771	3.23771	0.819329	3.95166	7.76108e-05	0.000431057	Z3427	fruB	multiphosphoryl transfer protein	Fructose-specific phosphocarrier protein HPr	WP_000487246.1	AIG69499.1
EDL933_RS04100	1531.75	3.23706	3.23706	0.600926	5.38679	7.17255e-08	7.98367e-07	Z0928	galT	galactose-1-phosphate uridylyltransferase	Galactose-1-phosphate uridylyltransferase	WP_000191541.1	AIG67033.1
EDL933_RS20375	1545.54	3.23301	3.23301	0.755467	4.27948	1.87331e-05	0.000119676	Z4288	galP	MFS transporter	Arabinose-proton symporter	WP_001112296.1	AIG70307.1
EDL933_RS03660	24.217	3.23091	3.23091	0.635568	5.0835	3.70546e-07	3.58876e-06	NA	NA	NA	NA	NA	NA
EDL933_RS19515	466.957	3.22308	3.22308	0.66732	4.82988	1.36613e-06	1.16732e-05	Z4116	fucO	lactaldehyde reductase	Lactaldehyde reductase	WP_000013588.1	AIG70135.1
EDL933_RS17775	569.391	3.22193	3.22193	0.486019	6.62923	3.37441e-11	6.80256e-10	NA	NA	hypothetical protein	NA	WP_002430704.1	NA
EDL933_RS12780	345.593	3.21737	3.21737	0.729486	4.41046	1.0315e-05	7.06928e-05	Z2685	ydhC	Bcr/CflA family multidrug efflux MFS transporter	Putative transport protein	WP_001182346.1	AIG68790.1
EDL933_RS27175	3019.79	3.2129	3.2129	0.532965	6.02835	1.65645e-09	2.4634e-08	Z5743	dcuA	anaerobic C4-dicarboxylate transporter DcuA	C4-dicarboxylate transporter DcuA	WP_000961959.1	AIG71624.1
EDL933_RS15125	3215.6	-3.20334	3.20334	0.497773	-6.43536	1.23184e-10	2.24998e-09	Z3182	hisD	histidinol dehydrogenase	Histidinol dehydrogenase	WP_001302028.1	AIG69258.1
EDL933_RS21820	210.048	3.20293	3.20293	0.701258	4.5674	4.93814e-06	3.68196e-05	Z4579	yhcH	hypothetical protein	Putative sugar isomerase involved in processing of exogenous sialic acid	WP_000979870.1	AIG70591.1
EDL933_RS13210	1000.09	3.1943	3.1943	0.472839	6.75558	1.42268e-11	3.0131e-10	Z2775	spy	ATP-independent periplasmic protein-refolding chaperone	Periplasmic protein related to spheroblast formation	WP_001228981.1	AIG68874.1
EDL933_RS27965	48.6335	3.19328	3.19328	0.694481	4.59809	4.26391e-06	3.25048e-05	Z5907	yjhA	N-acetylneuraminic acid outer membrane channel protein NanC	N-acetylneuraminic acid outer membrane channel protein NanC	WP_001295734.1	AIG71783.1
EDL933_RS27680	1663.44	3.18932	3.18932	0.629466	5.06671	4.04748e-07	3.8786e-06	Z5848	nrdD	anaerobic ribonucleoside triphosphate reductase	Ribonucleotide reductase of class III (anaerobic), large subunit	WP_000187775.1	AIG71725.1
EDL933_RS00390	599.817	-3.18904	3.18904	0.483315	-6.59827	4.15986e-11	8.26355e-10	Z0080	leuD	3-isopropylmalate dehydratase small subunit	3-isopropylmalate dehydratase small subunit	WP_000818246.1	AIG66281.1
EDL933_RS04885	65.3981	-3.18284	3.18284	0.411211	-7.74016	9.92912e-15	3.16048e-13	NA	PotF	hypothetical protein	Putrescine ABC transporter putrescine-binding protein PotF	WP_001303977.1	AIG67183.1
EDL933_RS24780	586.26	3.15794	3.15794	1.00215	3.15118	0.00162615	0.00615088	Z5203	tnaA	tryptophanase	Tryptophanase	WP_001302010.1	AIG71173.1
EDL933_RS11620	464.807	3.15522	3.15522	0.464437	6.79364	1.09339e-11	2.36163e-10	Z2477	pspE	thiosulfate sulfurtransferase PspE	Phage shock protein E precursor	WP_000473113.1	AIG68557.1
EDL933_RS04540	206.323	3.13067	3.13067	0.488283	6.41159	1.44006e-10	2.59545e-09	Z1010	ybhQ	hypothetical protein	Putative inner membrane protein	WP_000871982.1	AIG67113.1
EDL933_RS24280	93.0605	-3.12981	3.12981	0.74526	-4.19962	2.67363e-05	0.00016388	Z5103	escF	EscF/YscF/HrpA family type III secretion system needle major subunit	Type III secretion protein SsaG	WP_001053840.1	AIG71081.1
EDL933_RS15880	2284.08	-3.1296	3.1296	0.321718	-9.72777	2.29578e-22	1.89332e-20	Z3344	stx1A	Shiga toxin Stx subunit A	Shiga toxin A-chain precursor	WP_000691354.1	AIG69411.1
EDL933_RS06105	10.2646	-3.12877	3.12877	0.650564	-4.80933	1.51441e-06	1.27797e-05	NA	NA	NA	NA	NA	NA
EDL933_RS04105	1746.19	3.12332	3.12332	0.591978	5.27608	1.31979e-07	1.40305e-06	Z0929	galE	UDP-glucose 4-epimerase	UDP-N-acetylglucosamine 4-epimerase	WP_001265443.1	AIG67034.1
EDL933_RS00430	89.1809	-3.10437	3.10437	0.340182	-9.1256	7.13408e-20	4.26712e-18	NA	NA	hypothetical protein	NA	WP_011478100.1	NA
EDL933_RS24310	185.773	-3.09833	3.09833	0.718541	-4.31198	1.618e-05	0.000105269	Z5109	escD	EscD/YscD/HrpQ family type III secretion system inner membrane ring protein	Type III secretion system EscD protein	WP_000953255.1	AIG71087.1
EDL933_RS02600	289.307	-3.09481	3.09481	0.284983	-10.8597	1.7941e-27	2.21938e-25	Z0563	amtB	ammonia channel	Ammonium transporter	WP_000685029.1	AIG66730.1
EDL933_RS24420	203.255	-3.08499	3.08499	0.777194	-3.9694	7.20543e-05	0.000403905	Z5132	escU	EscU/YscU/HrcU family type III secretion system export apparatus switch protein	Type III secretion inner membrane protein (YscU,SpaS,EscU,HrcU,SsaU flagellar export components like proteins)	WP_001291694.1	AIG71108.1
EDL933_RS10915	988.482	3.07214	3.07214	0.468744	6.55398	5.60237e-11	1.08519e-09	Z2306	aldA	aldehyde dehydrogenase	Aldehyde dehydrogenase A	WP_000115947.1	AIG68420.1
EDL933_RS21130	74.2038	3.06818	3.06818	0.45933	6.67968	2.39465e-11	4.93716e-10	Z4434	ygjL	NADPH-dependent 2,4-dienoyl-CoA reductase	2,4-dienoyl-CoA reductase [NADPH]	WP_000121479.1	AIG70453.1
EDL933_RS02975	560.555	-3.06684	3.06684	0.37803	-8.11268	4.95152e-16	1.88469e-14	Z0677	purK	5-(carboxyamino)imidazole ribonucleotide synthase	Phosphoribosylaminoimidazole carboxylase ATPase subunit	WP_000815575.1	AIG66809.1
EDL933_RS14965	359.485	-3.06391	3.06391	0.433592	-7.06636	1.59051e-12	3.84762e-11	Z3146	cbl	CysB family transcriptional regulator	Alkanesulfonate utilization operon LysR-family regulator CbI	WP_001011000.1	AIG69224.1
EDL933_RS02980	337.759	-3.06068	3.06068	0.405501	-7.54791	4.42303e-14	1.29433e-12	Z0678	purE	5-(carboxyamino)imidazole ribonucleotide mutase	Phosphoribosylaminoimidazole carboxylase catalytic subunit	WP_001295318.1	AIG66810.1
EDL933_RS01995	601.94	-3.03502	3.03502	0.219856	-13.8046	2.39126e-43	1.0012e-40	Z0433	codA	cytosine deaminase	Cytosine deaminase	WP_001301830.1	AIG66601.1
EDL933_RS17920	366.23	-3.03383	3.03383	0.294344	-10.3071	6.54505e-25	6.36155e-23	Z3760	uraA	uracil/xanthine transporter	Uracil permease	WP_000198328.1	AIG69812.1
EDL933_RS00395	1152.24	-3.03086	3.03086	0.508874	-5.95601	2.58472e-09	3.71204e-08	Z0081	leuC	3-isopropylmalate dehydratase large subunit	3-isopropylmalate dehydratase large subunit	WP_001140649.1	AIG66282.1
EDL933_RS10590	102.629	3.02061	3.02061	0.469364	6.43555	1.23029e-10	2.24998e-09	Z2234	fdnI	formate dehydrogenase nitrate-inducible cytochrome b556(Fdn) subunit	Formate dehydrogenase N gamma subunit	WP_000045648.1	AIG68353.1
EDL933_RS02140	60.5117	-3.0205	3.0205	0.624134	-4.83951	1.30163e-06	1.11747e-05	Z0464	tauA	taurine ABC transporter substrate-binding protein	Taurine-binding periplasmic protein TauA	WP_001018419.1	AIG66630.1
EDL933_RS16220	195.81	3.01889	3.01889	0.665556	4.53589	5.73602e-06	4.17954e-05	Z3403	mglC	galactoside ABC transporter permease MglC	Galactose/methyl galactoside ABC transport system, permease protein MglC	WP_001275106.1	AIG69476.1
EDL933_RS28820	1020.57	3.0174	3.0174	0.341852	8.82663	1.07879e-18	5.81371e-17	NA	NA	hypothetical protein	NA	WP_001302192.1	NA
EDL933_RS17935	602.119	-3.00801	3.00801	0.282594	-10.6443	1.85418e-26	2.05966e-24	Z3763	purN	phosphoribosylglycinamide formyltransferase	Phosphoribosylglycinamide formyltransferase	WP_001028610.1	AIG69815.1
EDL933_RS05695	593.852	3.00675	3.00675	0.542071	5.54677	2.90989e-08	3.54329e-07	Z1240	dmsA	dimethyl sulfoxide reductase subunit A	Anaerobic dimethyl sulfoxide reductase chain A	WP_000850325.1	AIG67353.1
EDL933_RS01655	273.904	-3.0058	3.0058	0.449105	-6.69285	2.18862e-11	4.54681e-10	Z0357	yagW	fimbria adhesin EcpD	CFA/I fimbrial minor adhesin	WP_001265657.1	AIG66527.1
EDL933_RS21605	1936.82	-3.00374	3.00374	0.40727	-7.37532	1.63948e-13	4.46183e-12	Z4534	argG	argininosuccinate synthase	Argininosuccinate synthase	WP_000207678.1	AIG70549.1
EDL933_RS12520	315.608	2.99094	2.99094	0.447093	6.68975	2.23552e-11	4.62658e-10	Z2614	fumC	class II fumarate hydratase	Fumarate hydratase class II	WP_001099102.1	AIG68737.1
EDL933_RS04720	57.5539	2.9842	2.9842	0.713051	4.18511	2.85026e-05	0.000173728	Z1047	ybiY	pyruvate formate-lyase 3-activating protein	Pyruvate formate-lyase activating enzyme	WP_000576975.1	AIG67149.1
EDL933_RS27085	279.356	2.98149	2.98149	0.641758	4.64581	3.38745e-06	2.64153e-05	Z5725	dcuB	anaerobic C4-dicarboxylate transporter	C4-dicarboxylate transporter DcuB	WP_000899526.1	AIG71608.1
EDL933_RS28305	509.348	-2.98133	2.98133	0.700888	-4.25364	2.10319e-05	0.000132343	NA	bglJ	helix-turn-helix transcriptional regulator	Transcriptional activator protein bglJ	WP_001301727.1	AIG71847.1
EDL933_RS23190	59.2803	2.98004	2.98004	0.533477	5.58607	2.32265e-08	2.87322e-07	Z4876	NA	PTS sugar transporter subunit IIB	Putative carbohydrate PTS system, IIB component	WP_000084025.1	AIG70860.1
EDL933_RS16225	365.919	2.97515	2.97515	0.763864	3.89487	9.82508e-05	0.000530009	Z3404	mglA	galactose/methyl galactoside import ATP-binding protein MglA	Galactose/methyl galactoside ABC transport system, ATP-binding protein MglA	WP_000255020.1	AIG69477.1
EDL933_RS11670	295.748	-2.97297	2.97297	0.29147	-10.1999	1.98449e-24	1.83077e-22	Z2490	ycjL	gamma-glutamyl-gamma-aminobutyrate hydrolase	Gamma-glutamyl-GABA hydrolase	WP_001322278.1	AIG68568.1
EDL933_RS04860	1001.49	2.97188	2.97188	0.558801	5.31831	1.04736e-07	1.13788e-06	Z1076	grxA	glutaredoxin, GrxA family	Glutaredoxin 1	WP_001195231.1	AIG67177.1
EDL933_RS04615	486.688	-2.96506	2.96506	0.55284	-5.36334	8.16987e-08	9.07522e-07	Z1026	Fiu	catecholate siderophore receptor Fiu	Ferrichrome-iron receptor	WP_000430049.1	AIG67129.1
EDL933_RS06100	10.7934	-2.95653	2.95653	0.56673	-5.21682	1.82024e-07	1.88716e-06	Z1325	NA	hypothetical protein	hypothetical protein	WP_001098307.1	AIG67437.1
EDL933_RS16330	554.072	2.95033	2.95033	0.739043	3.99209	6.5493e-05	0.000370945	Z3425	fruA	PTS fructose transporter subunit EIIBC	PTS system, fructose-specific IIB component	WP_000854442.1	AIG69497.1
EDL933_RS16210	481.218	2.94224	2.94224	0.566591	5.19287	2.07071e-07	2.12258e-06	Z3401	PreT	NAD-dependent dihydropyrimidine dehydrogenase subunit PreT	Pyridine nucleotide-disulfide oxidoreductase family protein	WP_001136321.1	AIG69473.1
EDL933_RS24355	136.467	-2.93428	2.93428	0.679059	-4.3211	1.55253e-05	0.000101568	Z5118	Orf15	hypothetical protein	Orf15	WP_001062956.1	AIG71097.1
EDL933_RS01780	171.394	2.93163	2.93163	0.729328	4.01963	5.82887e-05	0.000333964	Z0385	ykgF	iron-sulfur cluster-binding protein	putative L-lactate dehydrogenase, Iron-sulfur cluster-binding subunit YkgF	WP_000023931.1	AIG66554.1
EDL933_RS09675	55.278	-2.93124	2.93124	0.517351	-5.66586	1.46291e-08	1.88688e-07	Z2060	NA	DNA methylase	DNA methyl transferase, phage-associated	WP_000935548.1	AIG68172.1
EDL933_RS14315	1359.85	-2.92873	2.92873	0.301601	-9.71061	2.71714e-22	2.20737e-20	Z3010	fliY	cystine ABC transporter substrate-binding protein	Cystine ABC transporter, periplasmic cystine-binding protein FliY	WP_001302033.1	AIG69094.1
EDL933_RS25630	7817.79	-2.92628	2.92628	0.605664	-4.83151	1.355e-06	1.15963e-05	Z5406	glnA	glutamine synthetase	Glutamine synthetase type I	WP_001271717.1	AIG71328.1
EDL933_RS04560	384.99	2.92149	2.92149	0.370599	7.88314	3.19246e-15	1.10679e-13	Z1015	YbhG	transporter	putative membrane fusion protein (MFP) component of efflux pump, membrane anchor protein YbhG	WP_000743444.1	AIG67117.1
EDL933_RS00180	1495.2	-2.91847	2.91847	0.592562	-4.92517	8.42885e-07	7.65914e-06	Z0037	carA	carbamoyl-phosphate synthase small subunit	Carbamoyl-phosphate synthase small chain	WP_000597260.1	AIG66240.1
EDL933_RS21110	8.2421	2.90802	2.90802	0.703958	4.13095	3.61267e-05	0.000216085	Z4430	ebgC	beta-galactosidase subunit beta	Evolved beta-D-galactosidase, beta subunit	WP_001219951.1	AIG70449.1
EDL933_RS07165	222.312	-2.90732	2.90732	0.497551	-5.84325	5.11909e-09	7.07188e-08	Z1528	NA	diguanylate phosphodiesterase	Rtn-like protein	WP_001301893.1	AIG67647.1
EDL933_RS28245	13.0806	2.90358	2.90358	0.563541	5.15238	2.57198e-07	2.58828e-06	Z5954	NA	hypothetical protein	hypothetical protein	WP_000934391.1	AIG71835.1
EDL933_RS04890	202.081	-2.89857	2.89857	0.277913	-10.4298	1.81267e-25	1.97327e-23	Z1081	potF	spermidine/putrescine ABC transporter substrate-binding protein PotF	Putrescine ABC transporter putrescine-binding protein PotF	WP_000126068.1	AIG67184.1
EDL933_RS00425	430.933	-2.89687	2.89687	0.346188	-8.36789	5.86576e-17	2.57479e-15	Z0088	ilvH	acetolactate synthase small subunit	Acetolactate synthase small subunit	WP_001301948.1	AIG66289.1
EDL933_RS20675	339.891	2.89415	2.89415	0.62743	4.61271	3.97451e-06	3.05554e-05	Z4345	hybF	hydrogenase nickel incorporation protein HybF	[NiFe] hydrogenase nickel incorporation protein HybF	WP_000544954.1	AIG70364.1
EDL933_RS13390	194.045	2.89258	2.89258	0.530363	5.45396	4.92612e-08	5.66868e-07	Z2811	YdjI	hypothetical protein	Putative aldolase YdjI	WP_000878903.1	AIG68909.1
EDL933_RS16675	56.7313	2.89184	2.89184	0.663197	4.36045	1.29796e-05	8.6367e-05	Z3495	NA	transcriptional regulator	LysR family transcriptional regulator	WP_000176738.1	AIG69564.1
EDL933_RS00400	978.958	-2.87842	2.87842	0.518983	-5.54628	2.91813e-08	3.5454e-07	NA	NA	3-isopropylmalate dehydrogenase	3-isopropylmalate dehydrogenase	WP_000042351.1	AIG66283.1
EDL933_RS19185	6.39032	2.8757	2.8757	0.822592	3.4959	0.00047247	0.00210447	Z4047	NA	aromatic acid decarboxylase	Hydroxyaromatic non-oxidative decarboxylase protein B	WP_000767724.1	AIG70065.1
EDL933_RS10865	1148.56	2.87403	2.87403	0.413601	6.94881	3.68381e-12	8.59997e-11	Z2292	ydcH	hypothetical protein	YdcH protein	WP_001302112.1	AIG68412.1
EDL933_RS13405	122.937	2.87247	2.87247	0.42642	6.73623	1.62551e-11	3.40295e-10	Z2815	YdjL	oxidoreductase	Putative oxidoreductase YdjL	WP_000645203.1	AIG68912.1
EDL933_RS25920	129.073	-2.87049	2.87049	0.474905	-6.04435	1.50017e-09	2.24326e-08	Z5462	sbp	sulfate transporter subunit	Sulfate-binding protein Sbp	WP_001045681.1	AIG71385.1
EDL933_RS24350	182.221	-2.8692	2.8692	0.65424	-4.38555	1.15691e-05	7.81275e-05	NA	NA	hypothetical protein	NA	WP_001303723.1	NA
EDL933_RS02575	434.833	2.86775	2.86775	0.557021	5.14837	2.62757e-07	2.63872e-06	Z0553	cof	HMP-PP phosphatase	Cof protein, HD superfamily hydrolase	WP_001301796.1	AIG66723.1
EDL933_RS25030	674.21	2.86009	2.86009	0.450158	6.35353	2.10427e-10	3.64763e-09	Z5254	rbsR	transcriptional regulator RbsR	Ribose operon repressor	WP_001296587.1	AIG71222.1
EDL933_RS28370	84.145	2.85905	2.85905	0.480179	5.95413	2.61458e-09	3.74504e-08	Z5981	yjjW	glycine radical enzyme activase	radical activating enzyme	WP_001088410.1	AIG71859.1
EDL933_RS12395	240.323	2.85777	2.85777	0.61146	4.67369	2.9584e-06	2.34731e-05	Z2575	NA	dimethyl sulfoxide reductase subunit A	Anaerobic dimethyl sulfoxide reductase chain A	WP_000041704.1	AIG68711.1
EDL933_RS05540	46.4998	-2.85547	2.85547	0.558389	-5.11377	3.15796e-07	3.10411e-06	Z1650	NgrB	hypothetical protein	NgrB	WP_001069769.1	AIG67320.1
EDL933_RS11925	18.2813	-2.85519	2.85519	0.905194	-3.15422	0.00160925	0.00610821	Z2553	yciG	hypothetical protein	Conidiation-specific protein 10	WP_000807651.1	AIG68616.1
EDL933_RS10260	1149.96	-2.8543	2.8543	0.364504	-7.83064	4.85379e-15	1.61092e-13	Z2163	ydeH	diguanylate cyclase	hypothetical protein	WP_000592852.1	AIG68286.1
EDL933_RS01775	101.23	2.85275	2.85275	0.784431	3.63671	0.000276143	0.00131385	Z0384	ykgE	hypothetical protein	putative L-lactate dehydrogenase, Fe-S oxidoreductase subunit YkgE	WP_001102115.1	AIG66553.1
EDL933_RS00185	3479.13	-2.85241	2.85241	0.681209	-4.18727	2.82327e-05	0.000172277	Z0038	carB	carbamoyl-phosphate synthase large chain	Carbamoyl-phosphate synthase large chain	WP_001126371.1	AIG66241.1
EDL933_RS24385	286.278	-2.84958	2.84958	0.763418	-3.73267	0.000189464	0.000938357	Z5124	escJ	EscJ/YscJ/HrcJ family type III secretion inner membrane ring protein	Type III secretion bridge between inner and outermembrane lipoprotein (YscJ,HrcJ,EscJ, PscJ)	WP_000716189.1	AIG71102.1
EDL933_RS01650	137.768	-2.84524	2.84524	0.446155	-6.37724	1.80302e-10	3.176e-09	Z0356	yagV	fimbrial chaperone EcpE	CFA/I fimbrial chaperone	WP_001301550.1	AIG66526.1
EDL933_RS21260	497.108	2.84238	2.84238	0.708799	4.01014	6.06826e-05	0.000345136	NA	YhaK	pirin-like protein YhaK	Pirin-like protein YhaK	WP_000633573.1	AIG70479.1
EDL933_RS20830	202.091	2.84204	2.84204	0.413271	6.87694	6.11515e-12	1.38111e-10	Z4376	ygiW	hypothetical protein	Protein ygiW precursor	WP_000712658.1	AIG70395.1
EDL933_RS21530	131.333	2.83689	2.83689	0.456416	6.21557	5.11395e-10	8.38411e-09	Z4519	yhbU	collagenase	Putative protease	WP_000421305.1	AIG70534.1
EDL933_RS08870	12.9376	-2.83116	2.83116	0.628103	-4.50748	6.5602e-06	4.71071e-05	Z1876	lysozyme	lysozyme	Phage lysin, 1,4-beta-N-acetylmuramidase or lysozyme	WP_001180487.1	AIG68007.1
EDL933_RS24285	313.004	-2.82242	2.82242	0.747441	-3.77611	0.000159298	0.000809579	Z5104	SseE	hypothetical protein	Secretion system effector SseE	WP_000228583.1	AIG71082.1
EDL933_RS19300	13.7838	-2.81612	2.81612	0.544506	-5.17187	2.31758e-07	2.35347e-06	NA	hokG	protein hokG	NA	WP_000956458.1	NA
EDL933_RS19365	6.09073	2.81544	2.81544	0.715407	3.93545	8.30425e-05	0.000457028	Z4085	ygcW	oxidoreductase	2-deoxy-D-gluconate 3-dehydrogenase	WP_000021347.1	AIG70103.1
EDL933_RS00335	67.2472	2.81293	2.81293	0.75927	3.70478	0.000211575	0.00103376	Z0069	araD	L-ribulose-5-phosphate 4-epimerase	L-ribulose-5-phosphate 4-epimerase	WP_000888654.1	AIG66271.1
EDL933_RS24470	16.1214	-2.81257	2.81257	0.79611	-3.53289	0.000411036	0.00187219	Z5143	ROrf1	hypothetical protein	ROrf1	WP_000823897.1	AIG71118.1
EDL933_RS29105	136.108	-2.79739	2.79739	0.359027	-7.79158	6.61769e-15	2.15689e-13	NA	NA	hypothetical protein	NA	WP_046671455.1	NA
EDL933_RS00340	180.413	2.7942	2.7942	0.803219	3.47876	0.000503747	0.00222229	Z0070	araA	L-arabinose isomerase	L-arabinose isomerase	WP_000151715.1	AIG66272.1
EDL933_RS04645	748.285	-2.79226	2.79226	0.579543	-4.81803	1.44985e-06	1.23305e-05	Z1032	glnP	glutamine ABC transporter permease	Glutamate transport membrane-spanning protein	WP_001159065.1	AIG67134.1
EDL933_RS04895	130.698	-2.78681	2.78681	0.393878	-7.0753	1.49121e-12	3.63977e-11	Z1082	potG	ABC transporter ATP-binding protein	Putrescine transport ATP-binding protein PotG	WP_000996007.1	AIG67185.1
EDL933_RS16525	257.543	2.78595	2.78595	0.494581	5.63295	1.77148e-08	2.25284e-07	Z3463	napA	nitrate reductase catalytic subunit	Periplasmic nitrate reductase precursor	WP_000778047.1	AIG69537.1
EDL933_RS13385	182.806	2.78524	2.78524	0.544706	5.11329	3.16588e-07	3.10484e-06	Z2810	YdjH	kinase	putative sugar kinase YdjH	WP_001302823.1	AIG68908.1
EDL933_RS24360	346.277	-2.78479	2.78479	0.71299	-3.90579	9.3919e-05	0.000509164	Z5119	escN	EscN/YscN/HrcN family type III secretion system ATPase	Type III secretion cytoplasmic ATP synthase	WP_000622545.1	AIG71098.1
EDL933_RS24270	116.628	-2.7844	2.7844	0.766169	-3.63419	0.000278856	0.0013256	NA	EspF	secretion protein EspF	NA	WP_000931693.1	NA
EDL933_RS24395	545.285	-2.77717	2.77717	0.759755	-3.65535	0.000256828	0.00122914	Z5126	escC	EscC/YscC/HrcC family type III secretion system outer membrane ring protein	Type III secretion outermembrane pore forming protein (YscC,MxiD,HrcC, InvG)	WP_000723942.1	AIG71104.1
EDL933_RS04900	98.3085	-2.7751	2.7751	0.385014	-7.20779	5.68687e-13	1.46008e-11	Z1083	potH	putrescine ABC transporter permease	Putrescine transport system permease protein PotH	WP_000105427.1	AIG67186.1
EDL933_RS17540	4069.2	-2.77162	2.77162	0.498192	-5.56336	2.64627e-08	3.25139e-07	Z3680	cysK	cysteine synthase A	Cysteine synthase	WP_000034402.1	AIG69737.1
EDL933_RS00035	934.704	2.77058	2.77058	0.609847	4.54307	5.54414e-06	4.06695e-05	Z0006	yaaA	peroxide stress protein YaaA	UPF0246 protein YaaA	WP_000906203.1	AIG66214.1
EDL933_RS23910	308.215	2.76755	2.76755	0.448335	6.17294	6.70318e-10	1.0731e-08	NA	NA	hypothetical protein	Putative cytoplasmic protein	WP_000517100.1	AIG71004.1
EDL933_RS14720	206.937	2.76752	2.76752	0.37703	7.34033	2.13064e-13	5.71285e-12	NA	NA	PerC family transcriptional regulator	NA	WP_001302690.1	NA
EDL933_RS02715	1133.66	2.7602	2.7602	0.618968	4.45936	8.22048e-06	5.74378e-05	Z0592	hemH	ferrochelatase	Ferrochelatase, protoheme ferro-lyase	WP_001250105.1	AIG66755.1
EDL933_RS12350	31.4155	-2.75899	2.75899	0.810138	-3.40558	0.000660234	0.00280535	NA	NA	hypothetical protein	hypothetical protein	WP_001090200.1	AIG68701.1
EDL933_RS20710	221.601	2.75655	2.75655	0.599714	4.59644	4.29771e-06	3.27167e-05	NA	NA	hypothetical protein	NA	WP_001303662.1	NA
EDL933_RS19330	65.1949	2.75405	2.75405	0.420531	6.54898	5.79298e-11	1.11813e-09	Z4077	YgcO	ferredoxin family protein	Ferredoxin-like protein YgcO	WP_000109503.1	AIG70097.1
EDL933_RS27200	8082.45	2.75394	2.75394	0.55556	4.95705	7.15732e-07	6.59176e-06	Z5748	mopA	molecular chaperone GroEL	Heat shock protein 60 family chaperone GroEL	WP_000729117.1	AIG71630.1
EDL933_RS28050	220.041	2.75342	2.75342	0.462665	5.9512	2.66176e-09	3.80261e-08	NA	NA	hypothetical protein	hypothetical protein	WP_000242065.1	AIG71798.1
EDL933_RS12405	236.148	2.74672	2.74672	0.662677	4.14489	3.39979e-05	0.000204025	Z2577	NA	dimethylsulfoxide reductase	Anaerobic dimethyl sulfoxide reductase chain B	WP_000213028.1	AIG68713.1
EDL933_RS26425	621.587	-2.74531	2.74531	0.264706	-10.3712	3.35353e-25	3.44401e-23	Z5583	purH	bifunctional phosphoribosylaminoimidazolecarboxamide formyltransferase/inosine monophosphate cyclohydrolase	IMP cyclohydrolase	WP_001187564.1	AIG71477.1
EDL933_RS20015	61.0832	2.74471	2.74471	0.591627	4.63926	3.49652e-06	2.71879e-05	Z4215	MobA	hypothetical protein	Molybdopterin-guanine dinucleotide biosynthesis protein MobA	WP_001301449.1	AIG70230.1
EDL933_RS18885	642.292	2.74255	2.74255	0.711667	3.8537	0.000116346	0.00061225	Z3981	proX	glycine/betaine ABC transporter substrate-binding protein	L-proline glycine betaine binding ABC transporter protein ProX	WP_001216525.1	AIG70002.1
EDL933_RS27195	2980.69	2.73545	2.73545	0.562877	4.85975	1.17531e-06	1.02192e-05	Z5747	mopB	molecular chaperone GroES	Heat shock protein 60 family co-chaperone GroES	WP_001026276.1	AIG71629.1
EDL933_RS07570	2.76842	-2.73369	2.73369	0.831401	-3.28805	0.00100885	0.00406451	NA	NA	hypothetical protein	hypothetical protein	WP_000477623.1	AIG67734.1
EDL933_RS02145	42.8657	-2.7287	2.7287	0.547951	-4.97983	6.36395e-07	5.93134e-06	Z0465	tauB	taurine import ATP-binding protein TauB	Taurine transport ATP-binding protein TauB	WP_000939394.1	AIG66631.1
EDL933_RS07650	216.305	-2.72549	2.72549	0.454025	-6.00296	1.93753e-09	2.81977e-08	NA	IbrA	phosphoadenosine phosphosulfate reductase	Co-activator of prophage gene expression IbrA	WP_001285506.1	AIG67764.1
EDL933_RS15305	12.0179	-2.7249	2.7249	0.649199	-4.19732	2.7009e-05	0.000165366	Z3218	wcaF	colanic acid biosynthesis acetyltransferase WcaF	Colanic acid biosynthesis acetyltransferase WcaF	WP_001153566.1	AIG69293.1
EDL933_RS11910	1130.71	-2.72451	2.72451	0.408856	-6.66374	2.66952e-11	5.46248e-10	Z2549	trpC	bifunctional indole-3-glycerol phosphate synthase/phosphoribosylanthranilate isomerase	Indole-3-glycerol phosphate synthase	WP_001302292.1	AIG68612.1
EDL933_RS15130	2174.89	-2.72401	2.72401	0.540343	-5.04126	4.62469e-07	4.37778e-06	Z3183	hisC	histidinol-phosphate aminotransferase	Histidinol-phosphate aminotransferase	WP_000108963.1	AIG69259.1
EDL933_RS06595	617.365	2.72084	2.72084	0.453097	6.00498	1.91359e-09	2.79992e-08	Z1421	agp	bifunctional glucose-1-phosphatase/inositol phosphatase	Glucose-1-phosphatase	WP_001044286.1	AIG67536.1
EDL933_RS04150	622.951	2.71974	2.71974	0.439073	6.19428	5.85534e-10	9.5421e-09	Z0938	ybhE	6-phosphogluconolactonase	6-phosphogluconolactonase	WP_000815433.1	AIG67042.1
EDL933_RS04770	95.3199	-2.71577	2.71577	0.589521	-4.60674	4.0904e-06	3.13578e-05	Z1057	NA	cyclic di-GMP phosphodiesterase	hypothetical protein	WP_000950320.1	AIG67159.1
EDL933_RS24365	379.073	-2.71512	2.71512	0.760521	-3.57008	0.000356866	0.00164752	Z5120	escV	EscV/YscV/HrcV family type III secretion system export apparatus protein	Type III secretion inner membrane channel protein (LcrD,HrcV,EscV,SsaV)	WP_001037814.1	AIG71099.1
EDL933_RS28670	833.557	-2.71192	2.71192	0.362685	-7.47734	7.5844e-14	2.17273e-12	NA	NA	glycosyl transferase	Hexosyltransferase like protein	WP_000975743.1	AIG71907.1
EDL933_RS13300	2237.08	-2.70856	2.70856	0.364394	-7.43307	1.06108e-13	2.95018e-12	Z2793	gdhA	glutamate dehydrogenase	NADP-specific glutamate dehydrogenase	WP_000373050.1	AIG68893.1
EDL933_RS17190	432.756	2.69416	2.69416	0.48104	5.60071	2.13481e-08	2.66509e-07	Z3606	NA	hypothetical protein	hypothetical protein	WP_000030901.1	AIG69675.1
EDL933_RS24400	228.334	-2.69353	2.69353	0.766014	-3.51629	0.000437623	0.0019738	Z5127	cesD	CesD/SycD/LcrH family type III secretion system chaperone	Type III secretion chaperone protein for YopD (SycD)	WP_000087467.1	AIG71105.1
EDL933_RS24390	213.155	-2.69229	2.69229	0.753343	-3.57379	0.000351845	0.0016271	NA	SepD	type III secretion system protein SepD	NA	WP_001063681.1	NA
EDL933_RS04765	122.115	-2.68702	2.68702	0.287635	-9.34178	9.47309e-21	6.28805e-19	Z1056	DppC	glutathione ABC transporter permease	Dipeptide transport system permease protein DppC	WP_001236044.1	AIG67158.1
EDL933_RS26750	1069.14	-2.68432	2.68432	0.574691	-4.6709	2.99883e-06	2.37247e-05	Z5659	yjcB	membrane protein	YjcB protein	WP_001295689.1	AIG71537.1
EDL933_RS14455	55.1144	2.68362	2.68362	0.885332	3.0312	0.00243581	0.00869383	Z3036	fliN	flagellar motor switch protein FliN	Flagellar motor switch protein FliN	WP_001282098.1	AIG69121.1
EDL933_RS24370	48.8881	-2.68123	2.68123	0.802529	-3.34098	0.000834846	0.00342872	Z5121	Orf12	hypothetical protein	Orf12	WP_001050992.1	AIG71100.1
EDL933_RS16520	54.1066	2.67453	2.67453	0.672765	3.97543	7.02534e-05	0.000395439	Z3462	napG	ferredoxin-type protein NapG	Ferredoxin-type protein NapG (periplasmic nitrate reductase)	WP_000091295.1	AIG69536.1
EDL933_RS22950	504.048	-2.67442	2.67442	0.432364	-6.18558	6.18764e-10	1.00236e-08	Z4826	livM	branched-chain amino acid ABC transporter permease	Branched-chain amino acid transport system permease protein LivM	WP_000803797.1	AIG70811.1
EDL933_RS10360	207.346	-2.67382	2.67382	0.304209	-8.78944	1.50312e-18	7.94321e-17	Z2185	NA	hypothetical protein	hypothetical protein	WP_001302151.1	AIG68306.1
EDL933_RS27575	230.566	2.6735	2.6735	0.337988	7.91004	2.57297e-15	9.15339e-14	Z5827	ytfJ	hypothetical protein	Protein ytfJ precursor	WP_000175287.1	AIG71701.1
EDL933_RS24415	60.3329	-2.67232	2.67232	0.815009	-3.27889	0.00104216	0.00418944	Z5131	PilT	lytic transglycosylase	PilT	WP_000720639.1	AIG71107.1
EDL933_RS12725	1377.01	2.66998	2.66998	0.27233	9.80423	1.07971e-22	9.04134e-21	Z2668	nemA	alkene reductase	N-ethylmaleimide reductase	WP_000093602.1	AIG68779.1
EDL933_RS04775	63.5949	-2.66789	2.66789	0.520945	-5.12125	3.03519e-07	2.99828e-06	Z1058	NA	GGDEF domain-containing protein	hypothetical protein	WP_000086905.1	AIG67160.1
EDL933_RS02125	178.505	2.65848	2.65848	0.727314	3.6552	0.000256984	0.00122914	Z0461	UhpC	regulatory protein UhpC	Hexose phosphate uptake regulatory protein UhpC	WP_000543352.1	AIG66627.1
EDL933_RS13400	104.535	2.65612	2.65612	0.552539	4.80712	1.53122e-06	1.28618e-05	Z2813	YdjK	MFS transporter	Putative transport protein YdjK, MFS superfamily	WP_000372139.1	AIG68911.1
EDL933_RS08045	451.845	2.6561	2.6561	0.845099	3.14294	0.00167259	0.00630028	Z1720	flgK	flagellar hook-associated protein FlgK	Flagellar hook-associated protein FlgK	WP_000096470.1	AIG67847.1
EDL933_RS06400	412.528	2.65567	2.65567	0.526049	5.04834	4.45662e-07	4.2408e-06	Z2347	NA	superoxide dismutase	Superoxide dismutase [Cu-Zn] precursor	WP_000649830.1	AIG67496.1
EDL933_RS09670	44.1549	-2.65479	2.65479	0.413171	-6.42541	1.31511e-10	2.37813e-09	NA	NA	hypothetical protein	NA	WP_000917750.1	NA
EDL933_RS05715	236.525	-2.65278	2.65278	0.628412	-4.2214	2.42789e-05	0.000150856	Z1244	ycaD	MFS transporter	putative MFS-type transporter protein YcaD	WP_000109295.1	AIG67358.1
EDL933_RS13395	136.973	2.65038	2.65038	0.489498	5.4145	6.14608e-08	6.92611e-07	Z2812	ydjJ	oxidoreductase	putative zinc-type alcohol dehydrogenase-like protein YdjJ	WP_000798125.1	AIG68910.1
EDL933_RS00405	907.256	-2.64698	2.64698	0.482462	-5.48641	4.10191e-08	4.81179e-07	Z0083	leuA	2-isopropylmalate synthase	2-isopropylmalate synthase	WP_000082847.1	AIG66284.1
EDL933_RS28815	1861.94	2.64673	2.64673	0.312631	8.46597	2.54029e-17	1.16192e-15	NA	NA	RepB family plasmid replication initiator protein	RepFIB replication protein A	WP_000361615.1	AIG71936.1
EDL933_RS04725	108.975	2.64544	2.64544	0.644121	4.10705	4.0074e-05	0.00023709	NA	NA	fructose-6-phosphate aldolase 1	Transaldolase	WP_000424894.1	AIG67150.1
EDL933_RS22495	344.255	-2.64426	2.64426	0.554163	-4.77163	1.82745e-06	1.52092e-05	Z4725	yhfC	MFS transporter	TsgA-like protein	WP_000185243.1	AIG70717.1
EDL933_RS00420	1124.44	-2.63845	2.63845	0.304601	-8.662	4.63553e-18	2.27308e-16	NA	NA	acetolactate synthase 3 large subunit	Acetolactate synthase large subunit	WP_000425681.1	AIG66288.1
EDL933_RS27715	218.446	-2.63113	2.63113	0.469908	-5.59925	2.15282e-08	2.68142e-07	Z5856	pyrB	aspartate carbamoyltransferase catalytic subunit	Aspartate carbamoyltransferase	WP_000013046.1	AIG71734.1
EDL933_RS11915	1021.73	-2.62542	2.62542	0.345001	-7.60988	2.74343e-14	8.29583e-13	Z2550	trpB	tryptophan synthase subunit beta	Tryptophan synthase beta chain	WP_000209521.1	AIG68613.1
EDL933_RS24425	227.648	-2.62116	2.62116	0.778312	-3.36774	0.000757863	0.00315612	Z5133	escT	EscT/YscT/HrcT family type III secretion system export apparatus protein	Type III secretion inner membrane protein (similar to flagellar export component,YscT,HrcT,SpaR,EscT,EpaR1)	WP_001002833.1	AIG71109.1
EDL933_RS06445	2146.34	2.62034	2.62034	0.776282	3.37549	0.000736836	0.00307797	Z1389	hyaA	hydrogenase	Uptake hydrogenase small subunit precursor	WP_001301613.1	AIG67505.1
EDL933_RS05730	28780.1	2.61717	2.61717	0.426354	6.1385	8.33064e-10	1.31547e-08	Z1248	pflB	formate acetyltransferase	Pyruvate formate-lyase	NA	AIG67361.1
EDL933_RS17025	1334.85	-2.61115	2.61115	0.405393	-6.44103	1.18663e-10	2.18943e-09	Z3571	hisJ	histidine-binding periplasmic protein	Histidine ABC transporter, histidine-binding periplasmic protein precursor HisJ	WP_000737621.1	AIG69639.1
EDL933_RS22940	317.476	-2.60984	2.60984	0.41539	-6.28286	3.32401e-10	5.54988e-09	NA	LivF	ABC transporter ATP-binding protein	Branched-chain amino acid transport ATP-binding protein LivF	WP_000947905.1	AIG70809.1
EDL933_RS08895	16.2487	-2.60755	2.60755	0.708911	-3.67824	0.000234847	0.00113423	Z1881	NA	hypothetical protein	hypothetical protein	WP_001300120.1	AIG68012.1
EDL933_RS16215	555.513	2.60667	2.60667	0.581683	4.48125	7.42064e-06	5.25919e-05	NA	NA	dihydropyrimidine dehydrogenase subunit B	Dihydropyrimidine dehydrogenase [NADP+]	WP_000956071.1	AIG69474.1
EDL933_RS02970	46.6583	-2.60134	2.60134	0.334962	-7.76607	8.09576e-15	2.59207e-13	Z0676	arcC	carbamate kinase	Carbamate kinase	WP_000855395.1	AIG66808.1
EDL933_RS14070	56.4779	-2.60027	2.60027	0.581202	-4.47394	7.679e-06	5.42111e-05	NA	NA	NA	NA	NA	NA
EDL933_RS17610	136.987	2.59285	2.59285	0.356949	7.26392	3.76035e-13	9.84019e-12	Z3694	NA	PTS N-acetylmuramic acid EIIBC component	PTS system, N-acetylmuramic acid-specific IIB component	WP_001040450.1	AIG69752.1
EDL933_RS01785	100.038	2.59127	2.59127	0.721229	3.59285	0.000327079	0.00152553	NA	YkgG	lactate utilization protein C	putative L-lactate dehydrogenase, hypothetical protein subunit YkgG	WP_001302816.1	AIG66555.1
EDL933_RS08030	106.33	2.59108	2.59108	0.822	3.15217	0.00162063	0.00613838	Z1717	flgH	flagellar L-ring protein	Flagellar L-ring protein FlgH	WP_001295442.1	AIG67844.1
EDL933_RS04955	857.699	-2.59053	2.59053	0.328938	-7.87543	3.39572e-15	1.1698e-13	Z1094	artP	arginine ABC transporter ATP-binding protein ArtP	Arginine ABC transporter, ATP-binding protein ArtP	WP_000027205.1	AIG67198.1
EDL933_RS00070	11111.7	2.58964	2.58964	0.572258	4.52529	6.03116e-06	4.37701e-05	Z0014	dnaK	molecular chaperone DnaK	Chaperone protein DnaK	WP_000516135.1	AIG66221.1
EDL933_RS04845	53.5238	2.58386	2.58386	0.394765	6.54531	5.93724e-11	1.14192e-09	Z1073	NA	DNA-binding transcriptional regulator	Transcriptional regulator, TetR family	WP_001297003.1	AIG67174.1
EDL933_RS02720	321.708	2.5817	2.5817	0.577488	4.47056	7.80153e-06	5.48627e-05	Z0593	ybaC	acetylesterase	Acetyl esterase	WP_000801803.1	AIG66756.1
EDL933_RS00415	29.9086	-2.58127	2.58127	0.495088	-5.21375	1.85059e-07	1.90772e-06	Z0086	leuO	transcriptional regulator LeuO	putative transcriptional activator for leuABCD operon	WP_001302209.1	AIG66286.1
EDL933_RS14575	289.179	2.58068	2.58068	0.983978	2.6227	0.0087237	0.0258904	Z3063	YedY	mononuclear molybdenum enzyme YedY	Putative sulfite oxidase subunit YedY	WP_000740078.1	AIG69147.1
EDL933_RS06450	3372.82	2.57905	2.57905	0.771511	3.34285	0.000829223	0.00340896	Z1390	hyaB	hydrogenase 2 large subunit	Uptake hydrogenase large subunit	WP_000107391.1	AIG67506.1
EDL933_RS09065	1713.47	-2.57759	2.57759	0.59605	-4.32445	1.52912e-05	0.000100641	Z1931	NA	protease 7	Protease VII (Omptin) precursor	WP_001201843.1	AIG68048.1
EDL933_RS23470	41.2935	2.57695	2.57695	0.475199	5.42288	5.86471e-08	6.64889e-07	Z4934	yhjC	LysR family transcriptional regulator	LysR family transcriptional regulator YhjC	WP_001412012.1	AIG70919.1
EDL933_RS09550	1035.47	2.57483	2.57483	0.509268	5.05594	4.28268e-07	4.08959e-06	Z2034	yciD	outer membrane protein OmpW	Outer membrane protein W precursor	WP_000737224.1	AIG68148.1
EDL933_RS19995	967.94	2.57159	2.57159	1.02547	2.50772	0.0121514	0.0339702	Z4211	ygeY	peptidase	Putative deacetylase YgeY	WP_001107125.1	AIG70226.1
EDL933_RS21815	216.395	-2.56641	2.56641	0.401299	-6.39525	1.60285e-10	2.84179e-09	Z4578	yhcG	hypothetical protein	Putative uncharacterized protein YhcG	WP_000445155.1	AIG70590.1
EDL933_RS14050	224.857	2.56586	2.56586	0.817848	3.13734	0.00170491	0.00639988	Z2953	araG	L-arabinose ABC transporter ATP-binding protein AraG	L-arabinose transport ATP-binding protein AraG	WP_001187796.1	AIG69042.1
EDL933_RS15555	702.58	2.5656	2.5656	0.340578	7.53308	4.95584e-14	1.42723e-12	Z3272	NA	outer membrane protein	putative outer membrane protein	WP_000735648.1	AIG69342.1
EDL933_RS22935	71.4995	-2.56341	2.56341	0.556938	-4.60269	4.17074e-06	3.19287e-05	Z4823	NA	membrane protein	putative membrane protein	WP_000558842.1	AIG70807.1
EDL933_RS27045	97.0056	2.56188	2.56188	0.650817	3.9364	8.27138e-05	0.000456141	Z5718	adiY	transcriptional regulator	Transcriptional regulator of catabolic arginine decarboxylase (adiA)	WP_001217059.1	AIG71600.1
EDL933_RS05705	205.433	2.5594	2.5594	0.557449	4.59127	4.4055e-06	3.32757e-05	Z1242	dmsC	dimethyl sulfoxide reductase	Anaerobic dimethyl sulfoxide reductase chain C	WP_000534648.1	AIG67355.1
EDL933_RS11835	108.903	-2.557	2.557	0.41077	-6.22489	4.81887e-10	7.9242e-09	Z2534	NA	hypothetical protein	hypothetical protein	WP_001295577.1	AIG68599.1
EDL933_RS12400	586.283	2.55284	2.55284	0.606585	4.20855	2.57016e-05	0.000158251	Z2576	NA	dimethyl sulfoxide reductase subunit A	Anaerobic dimethyl sulfoxide reductase chain A	WP_001302060.1	AIG68712.1
EDL933_RS04095	1378.24	2.55057	2.55057	0.539038	4.73171	2.22639e-06	1.80331e-05	Z0927	galK	galactokinase	Galactokinase	WP_000053415.1	AIG67032.1
EDL933_RS15550	743.184	2.54917	2.54917	0.34124	7.47032	8.00016e-14	2.27984e-12	NA	NA	hypothetical protein	NA	WP_000836936.1	NA
EDL933_RS21780	1705.07	2.54887	2.54887	0.306214	8.3238	8.51892e-17	3.59446e-15	Z4570	yrbL	hypothetical protein	Putative uncharacterized protein YrbL	WP_000620409.1	AIG70583.1
EDL933_RS22470	538.655	-2.54885	2.54885	0.422522	-6.03247	1.61474e-09	2.40795e-08	Z4720	argD	aspartate aminotransferase family protein	Acetylornithine aminotransferase	WP_000963819.1	AIG70711.1
EDL933_RS04905	84.823	-2.54365	2.54365	0.370684	-6.86203	6.78883e-12	1.51441e-10	Z1084	potI	putrescine ABC transporter permease PotI	Putrescine transport system permease protein PotI	WP_001061662.1	AIG67187.1
EDL933_RS10365	121.191	-2.54314	2.54314	0.357365	-7.11636	1.10812e-12	2.76673e-11	Z2186	NA	trans-aconitate 2-methyltransferase	Trans-aconitate 2-methyltransferase	WP_001286577.1	AIG68307.1
EDL933_RS07160	287.449	-2.54059	2.54059	0.468504	-5.42276	5.86861e-08	6.64889e-07	Z1527	ycdT	GGDEF domain-containing protein	Sensory box/GGDEF domain protein	WP_000409847.1	AIG67646.1
EDL933_RS11920	675.083	-2.54033	2.54033	0.330583	-7.68439	1.5373e-14	4.83671e-13	Z2551	trpA	tryptophan synthase subunit alpha	Tryptophan synthase alpha chain	WP_000443092.1	AIG68614.1
EDL933_RS24790	494.425	2.53611	2.53611	0.768067	3.30193	0.000960204	0.00388291	Z5205	yidY	multidrug resistance protein MdtL	Putative transport protein	WP_000086017.1	AIG71175.1
EDL933_RS13100	498.549	-2.53472	2.53472	0.402083	-6.30398	2.90099e-10	4.91903e-09	Z2751	NA	membrane protein	Putative outer membrane protein	WP_000771396.1	AIG68853.1
EDL933_RS10950	1408.18	2.53149	2.53149	0.577652	4.38238	1.17388e-05	7.9077e-05	Z2315	acpD	FMN-dependent NADH-azoreductase	FMN-dependent NADH-azoreductase	WP_000048968.1	AIG68426.1
EDL933_RS20835	102.762	2.53138	2.53138	0.420257	6.02341	1.70777e-09	2.53281e-08	Z4377	qseB	two-component system response regulator QseB	Two-component system response regulator QseB	WP_001221502.1	AIG70396.1
EDL933_RS18590	442.334	-2.53136	2.53136	0.299123	-8.46258	2.61527e-17	1.18624e-15	Z3920	NA	hypothetical protein	Phage or Prophage like protein	WP_001301665.1	AIG69946.1
EDL933_RS10870	805.305	2.5284	2.5284	0.372535	6.78703	1.14468e-11	2.46264e-10	NA	NA	hypothetical protein	NA	WP_001303281.1	NA
EDL933_RS04640	591.014	-2.52621	2.52621	0.5354	-4.71836	2.37752e-06	1.91716e-05	Z1031	glnQ	glutamine ABC transporter ATP-binding protein	Glutamate transport ATP-binding protein	WP_000569080.1	AIG67133.1
EDL933_RS04255	944.96	-2.52501	2.52501	0.732766	-3.44587	0.000569232	0.00246094	Z0955	NA	outer membrane protein	Putative outer membrane protein	WP_000750155.1	AIG67060.1
EDL933_RS21165	410.947	2.51679	2.51679	0.360658	6.97833	2.98718e-12	7.1001e-11	Z4440	ygjR	oxidoreductase	putative oxidoreductase	WP_000617675.1	AIG70459.1
EDL933_RS23590	502.474	-2.51257	2.51257	0.433647	-5.79403	6.87171e-09	9.37412e-08	Z4957	dppF	dipeptide ABC transporter ATP-binding protein	Dipeptide transport ATP-binding protein DppF	WP_000107027.1	AIG70941.1
EDL933_RS14380	49.9443	-2.51113	2.51113	0.643978	-3.89941	9.64271e-05	0.000521547	Z3022	yedL	N-acetyltransferase	hypothetical protein	WP_000494168.1	AIG69107.1
EDL933_RS25420	239.34	-2.50418	2.50418	0.352959	-7.09482	1.29521e-12	3.20448e-11	NA	NA	EamA-like transporter	NA	WP_001196238.1	NA
EDL933_RS27710	167.956	-2.50304	2.50304	0.415788	-6.01999	1.74431e-09	2.57297e-08	Z5855	pyrI	aspartate carbamoyltransferase regulatory subunit	Aspartate carbamoyltransferase regulatory chain (PyrI)	WP_000148581.1	AIG71733.1
EDL933_RS05865	7220.5	-2.50228	2.50228	0.445913	-5.61159	2.00479e-08	2.5143e-07	Z1276	ompF	phosphoporin PhoE	Outer membrane protein F precursor	WP_000977914.1	AIG67387.1
EDL933_RS19535	271.838	2.50128	2.50128	0.628526	3.97959	6.90338e-05	0.000389538	Z4120	fucK	L-fuculokinase	L-fuculokinase	WP_000808389.1	AIG70139.1
EDL933_RS11075	134.029	2.50087	2.50087	0.516127	4.84546	1.26322e-06	1.08965e-05	Z3312	NA	superoxide dismutase	Superoxide dismutase [Cu-Zn] precursor	WP_000649829.1	AIG68455.1
EDL933_RS22955	445.454	-2.50083	2.50083	0.398646	-6.27332	3.53435e-10	5.88302e-09	Z4827	livH	branched-chain amino acid ABC transporter permease	High-affinity branched-chain amino acid transport system permease protein LivH	WP_001295111.1	AIG70812.1
EDL933_RS28690	84.3967	-2.50011	2.50011	0.739493	-3.38084	0.000722646	0.00303266	NA	NA	transposase	hypothetical protein	WP_000015515.1	AIG71910.1
EDL933_RS04650	1517.06	-2.49991	2.49991	0.507199	-4.92885	8.27148e-07	7.52871e-06	Z1033	glnH	amino acid ABC transporter substrate-binding protein	Glutamine ABC transporter, periplasmic glutamine-binding protein	WP_000843866.1	AIG67135.1
EDL933_RS05400	18.9491	-2.49513	2.49513	0.580165	-4.30072	1.70243e-05	0.00010979	Z1624	NA	hypothetical protein	hypothetical protein	WP_001004881.1	AIG67286.1
EDL933_RS09290	769.866	2.48053	2.48053	0.443085	5.59831	2.16448e-08	2.68979e-07	Z1976	ychH	membrane protein	Putative membrane protein YchH	WP_000823885.1	AIG68097.1
EDL933_RS22945	402.429	-2.47776	2.47776	0.412237	-6.01052	1.84934e-09	2.71319e-08	Z4825	livG	ABC transporter ATP-binding protein	Branched-chain amino acid transport ATP-binding protein LivG	WP_000082101.1	AIG70810.1
EDL933_RS14970	170.191	-2.47753	2.47753	0.448428	-5.52492	3.29637e-08	3.9783e-07	Z3147	nac	LysR family transcriptional regulator	Nitrogen assimilation regulatory protein Nac	WP_001011474.1	AIG69225.1
EDL933_RS11830	126.792	-2.47129	2.47129	0.407192	-6.0691	1.28628e-09	1.94479e-08	Z2533	NA	hypothetical protein	hypothetical protein	WP_000233043.1	AIG68598.1
EDL933_RS04610	165.546	-2.47067	2.47067	0.482592	-5.11958	3.06213e-07	3.01941e-06	Z1025	ybiX	PKHD-type hydroxylase	Iron-uptake factor PiuC	WP_000990173.1	AIG67128.1
EDL933_RS06675	19.568	-2.46112	2.46112	0.487068	-5.05293	4.35092e-07	4.14747e-06	Z3367	NA	exonuclease	putative enzyme	WP_000186740.1	AIG67552.1
EDL933_RS22460	3906.1	2.45771	2.45771	0.321737	7.6389	2.1909e-14	6.81432e-13	Z4718	crp	cAMP-activated global transcriptional regulator CRP	Cyclic AMP receptor protein	WP_000242755.1	AIG70709.1
EDL933_RS19150	339.161	2.45758	2.45758	0.473947	5.18534	2.15621e-07	2.20192e-06	Z4039	hypE	hydrogenase expression/formation protein HypE	[NiFe] hydrogenase metallocenter assembly protein HypE	WP_001059937.1	AIG70057.1
EDL933_RS27960	126.017	2.45641	2.45641	0.609284	4.03164	5.53895e-05	0.00031937	Z5906	yjhT	N-acetylneuraminate epimerase	Sialic acid-induced transmembrane protein YjhT(NanM), possible mutarotase	WP_001301833.1	AIG71782.1
EDL933_RS22355	609.314	-2.45593	2.45593	0.559661	-4.38824	1.14273e-05	7.73619e-05	Z4696	yheA	bacterioferritin-associated ferredoxin	Bacterioferritin-associated ferredoxin	WP_000289090.1	AIG70689.1
EDL933_RS20770	23.6273	2.45545	2.45545	0.694983	3.53311	0.000410705	0.00187219	NA	NA	hypothetical protein	hypothetical protein	WP_001298764.1	AIG70383.1
EDL933_RS24805	582.834	2.45433	2.45433	0.506013	4.85033	1.23258e-06	1.06491e-05	Z5208	yieF	chromate reductase	Putative oxidoreductase	WP_001291268.1	AIG71178.1
EDL933_RS26115	81.5612	2.45297	2.45297	0.533371	4.599	4.24526e-06	3.24081e-05	Z5501	talC	fructose-6-phosphate aldolase 2	Transaldolase	WP_000424823.1	AIG71421.1
EDL933_RS01380	3659.59	2.4518	2.4518	0.363559	6.74387	1.54221e-11	3.25359e-10	Z0298	pepD	cytosol nonspecific dipeptidase	Aminoacyl-histidine dipeptidase (Peptidase D)	WP_001293009.1	AIG66476.1
EDL933_RS26560	59.0097	-2.44896	2.44896	0.369173	-6.63362	3.27552e-11	6.62775e-10	Z5624	yjbE	polysaccharide production threonine-rich protein	YjbE secreted protein	WP_000757333.1	AIG71500.1
EDL933_RS07820	147.362	-2.44439	2.44439	0.534324	-4.57474	4.76812e-06	3.56986e-05	Z1672	csgE	curli production assembly/transport component CsgE	Curli production assembly/transport component CsgE	WP_000833288.1	AIG67801.1
EDL933_RS18065	480.399	2.44278	2.44278	0.457535	5.339	9.34631e-08	1.02358e-06	NA	NA	sulfurtransferase	Thiosulfate sulfurtransferase, rhodanese	WP_000108625.1	AIG69842.1
EDL933_RS10400	62.8267	2.44273	2.44273	0.334258	7.3079	2.71353e-13	7.20475e-12	Z2193	ydeW	LsrR family transcriptional regulator	LsrR, transcriptional repressor of lsr operon	WP_000154352.1	AIG68314.1
EDL933_RS21080	152.508	2.43837	2.43837	0.443885	5.49325	3.94606e-08	4.64901e-07	Z4424	yqjI	transcriptional regulator	Transcriptional regulator, PadR family	WP_000018008.1	AIG70442.1
EDL933_RS23185	91.3908	2.43737	2.43737	0.498413	4.89026	1.00701e-06	8.98547e-06	Z4875	NA	PTS sugar transporter subunit IIA	Putative carbohydrate PTS system, IIA component	WP_001161553.1	AIG70859.1
EDL933_RS16530	32.0375	2.43695	2.43695	0.551807	4.41631	1.00398e-05	6.89981e-05	Z3464	napD	protein NapD	Periplasmic nitrate reductase component NapD	WP_000557378.1	AIG69538.1
EDL933_RS02150	35.8853	-2.43666	2.43666	0.59097	-4.12315	3.73733e-05	0.000223296	Z0466	tauC	taurine ABC transporter permease	Taurine transport system permease protein TauC	WP_000114601.1	AIG66632.1
EDL933_RS14570	439.33	2.43519	2.43519	1.01372	2.40223	0.0162955	0.0434574	Z3062	NA	5-hydroxyisourate hydrolase	5-Hydroxyisourate Hydrolase (HIUase)	WP_000920132.1	AIG69146.1
EDL933_RS02705	2303.69	2.43405	2.43405	0.621716	3.91505	9.03852e-05	0.000493032	Z0590	htpG	molecular chaperone HtpG	Chaperone protein HtpG	WP_000678201.1	AIG66752.1
EDL933_RS26420	698.062	-2.43244	2.43244	0.286872	-8.47918	2.26786e-17	1.0461e-15	Z5582	purD	phosphoribosylamine--glycine ligase	Phosphoribosylamine--glycine ligase	WP_000866861.1	AIG71476.1
EDL933_RS08875	50.3098	-2.4314	2.4314	0.504325	-4.8211	1.42768e-06	1.2161e-05	Z1877	NA	endopeptidase	Phage outer membrane lytic protein Rz	WP_000087013.1	AIG68008.1
EDL933_RS03550	365.37	-2.43093	2.43093	0.478817	-5.07694	3.83561e-07	3.69508e-06	Z0804	gltJ	glutamate/aspartate ABC transporter permease GltJ	Glutamate Aspartate transport system permease protein GltJ	WP_000020947.1	AIG66933.1
EDL933_RS03545	402.196	-2.43036	2.43036	0.475632	-5.10976	3.22573e-07	3.14653e-06	Z0803	gltK	glutamate ABC transporter permease	Glutamate Aspartate transport system permease protein GltK	WP_000272824.1	AIG66932.1
EDL933_RS24380	278.474	-2.43015	2.43015	0.786517	-3.08976	0.00200318	0.00736711	NA	NA	EscI/YscI/HrpB family type III secretion system inner rod protein	NA	WP_001302733.1	NA
EDL933_RS27040	364.742	2.42702	2.42702	0.796076	3.04873	0.00229813	0.00828543	Z5717	yjdE	arginine:agmatine antiporter	Arginine/agmatine antiporter	WP_000093154.1	AIG71599.1
EDL933_RS15080	211.367	2.42557	2.42557	0.398555	6.0859	1.15837e-09	1.7912e-08	Z3170	sbmC	DNA gyrase inhibitor	DNA gyrase inhibitory protein	WP_001105393.1	AIG69247.1
EDL933_RS02000	152.825	-2.41719	2.41719	0.201841	-11.9757	4.76331e-33	8.94023e-31	Z0434	cynR	transcriptional regulator	Cyn operon transcriptional activator	WP_000952470.1	AIG66602.1
EDL933_RS19610	379.973	-2.4144	2.4144	0.292575	-8.25224	1.55452e-16	6.41002e-15	Z4135	argA	N-acetylglutamate synthase	N-acetylglutamate synthase	WP_000237947.1	AIG70151.1
EDL933_RS20840	168.199	2.41226	2.41226	0.335274	7.19488	6.2515e-13	1.59004e-11	Z4378	qseC	two-component sensor histidine kinase	Sensory histidine kinase QseC	WP_000673362.1	AIG70397.1
EDL933_RS06690	16.48	-2.41218	2.41218	0.642153	-3.7564	0.000172377	0.000863154	Z1439	kilW	hypothetical protein	Kil protein	WP_000372941.1	AIG67555.1
EDL933_RS08880	82.8014	-2.408	2.408	0.436719	-5.51384	3.51079e-08	4.20212e-07	Z1878	Bor	hypothetical protein	Lipoprotein Bor	WP_000738495.1	AIG68009.1
EDL933_RS13305	128.207	-2.40505	2.40505	0.415678	-5.78584	7.21492e-09	9.79322e-08	Z2795	NA	hypothetical protein	hypothetical protein	WP_000756950.1	AIG68894.1
EDL933_RS04945	483.908	-2.39891	2.39891	0.282838	-8.48157	2.22179e-17	1.03361e-15	Z1092	artQ	arginine transporter permease subunit ArtQ	Arginine ABC transporter, permease protein ArtQ	WP_001001697.1	AIG67196.1
EDL933_RS19145	387.073	2.39877	2.39877	0.479345	5.00427	5.60736e-07	5.27131e-06	Z4038	hypD	hydrogenase formation protein HypD	[NiFe] hydrogenase metallocenter assembly protein HypD	WP_001212968.1	AIG70056.1
EDL933_RS03190	4795.35	-2.39481	2.39481	0.292703	-8.1817	2.79875e-16	1.09594e-14	Z0724	fepA	outer membrane receptor FepA	TonB-dependent receptor	WP_001034905.1	AIG66854.1
EDL933_RS19335	96.6534	2.39226	2.39226	0.464714	5.14781	2.6355e-07	2.64181e-06	Z4078	ygcP	glycerol uptake operon antiterminator	Glycerol uptake operon antiterminator regulatory protein	WP_001130278.1	AIG70098.1
EDL933_RS14015	157.055	2.38785	2.38785	0.903246	2.64364	0.00820207	0.0245701	Z2944	motA	flagellar motor protein MotA	Flagellar motor rotation protein MotA	WP_000906325.1	AIG69036.1
EDL933_RS21905	592.646	2.38568	2.38568	0.553727	4.30841	1.64435e-05	0.00010655	Z4597	yhcN	membrane protein	putative exported protein	WP_000695690.1	AIG70608.1
EDL933_RS03640	1587.68	2.3727	2.3727	0.481013	4.93271	8.10954e-07	7.39367e-06	Z0824	nagA	N-acetylglucosamine-6-phosphate deacetylase	N-acetylglucosamine-6-phosphate deacetylase	WP_000271153.1	AIG66947.1
EDL933_RS21545	1548.05	-2.36827	2.36827	0.310629	-7.62412	2.45708e-14	7.54625e-13	Z4522	mtr	tryptophan permease	Tryptophan-specific transport protein	WP_000224334.1	AIG70537.1
EDL933_RS18880	588.455	2.36436	2.36436	0.775765	3.04778	0.00230542	0.00830236	Z3980	proW	glycine/betaine ABC transporter permease	L-proline glycine betaine ABC transport system permease protein ProW	WP_000774978.1	AIG70001.1
EDL933_RS20825	112.212	2.35986	2.35986	0.418158	5.64346	1.66668e-08	2.13452e-07	Z4375	ygiV	transcriptional regulator	Uncharacterized protein ygiV	WP_000183479.1	AIG70394.1
EDL933_RS07660	80.9109	-2.35895	2.35895	0.483726	-4.87663	1.07913e-06	9.45844e-06	NA	NA	PerC family transcriptional regulator	Putative transcriptional regulator	WP_000226520.1	AIG67766.1
EDL933_RS10770	93.4095	-2.3586	2.3586	0.429963	-5.48558	4.12107e-08	4.82387e-07	NA	NA	DUF2566 domain-containing protein	NA	WP_001459323.1	NA
EDL933_RS26410	101.382	2.35847	2.35847	0.324211	7.27449	3.47739e-13	9.18809e-12	Z5579	hydH	two-component sensor histidine kinase	Sensor protein of zinc sigma-54-dependent two-component system	WP_001211936.1	AIG71474.1
EDL933_RS12505	365.63	-2.35794	2.35794	0.62032	-3.80116	0.00014402	0.000741628	Z2609	rstA	DNA-binding response regulator	Transcriptional regulatory protein RstA	WP_001092494.1	AIG68734.1
EDL933_RS22035	72.0844	-2.35791	2.35791	0.392736	-6.00382	1.92733e-09	2.81246e-08	NA	NA	adenine-specific DNA-methyltransferase	Adenine-specific methyltransferase	WP_001258927.1	AIG70632.1
EDL933_RS12510	358.633	-2.3566	2.3566	0.506767	-4.65027	3.31497e-06	2.60282e-05	Z2610	rstB	two-component sensor histidine kinase	Sensory histidine kinase in two-component regulatory system with RstA	WP_000732491.1	AIG68735.1
EDL933_RS04940	473.649	-2.35604	2.35604	0.387612	-6.07833	1.21441e-09	1.85155e-08	Z1091	artM	arginine ABC transporter permease ArtM	Arginine ABC transporter, permease protein ArtM	WP_000464491.1	AIG67195.1
EDL933_RS20325	10.8865	2.35413	2.35413	0.727388	3.23642	0.00121041	0.00478866	Z4278	cmtB	mannitol-specific cryptic phosphotransferase enzyme IIA component	PTS system, IIA component	WP_001239650.1	AIG70295.1
EDL933_RS28675	967.217	-2.35377	2.35377	0.295203	-7.97339	1.54383e-15	5.67773e-14	NA	YijP	membrane protein	UPF0141 membrane protein YijP possibly required for phosphoethanolamine modification of lipopolysaccharide	WP_000550559.1	AIG71908.1
EDL933_RS10520	199.389	-2.35271	2.35271	0.616506	-3.8162	0.000135523	0.000703193	Z2219	NA	diguanylate cyclase	Putative Heme-regulated two-component response regulator	WP_000426292.1	AIG68338.1
EDL933_RS11825	52.2215	-2.35185	2.35185	0.506222	-4.64588	3.38626e-06	2.64153e-05	NA	NA	hypothetical protein	NA	WP_000616081.1	NA
EDL933_RS02025	45.713	2.35076	2.35076	0.667694	3.52072	0.00043038	0.00194727	Z0439	lacY	MFS transporter	Lactose permease	WP_000291541.1	AIG66607.1
EDL933_RS04060	372.896	-2.34828	2.34828	0.413698	-5.6763	1.37638e-08	1.78372e-07	Z0920	pnuC	nicotinamide riboside transporter PnuC	Ribosyl nicotinamide transporter, PnuC like protein	WP_000345402.1	AIG67025.1
EDL933_RS06685	24.5242	-2.34469	2.34469	0.478383	-4.90127	9.52175e-07	8.58061e-06	Z1438	gamW	host-nuclease inhibitor protein Gam	Phage host-nuclease inhibitor protein Gam	WP_000995439.1	AIG67554.1
EDL933_RS04705	176.556	2.34134	2.34134	0.409405	5.71889	1.07222e-08	1.41998e-07	Z1043	ybiU	hypothetical protein	hypothetical protein	WP_000168788.1	AIG67145.1
EDL933_RS26175	688.991	-2.34075	2.34075	0.535464	-4.37145	1.23426e-05	8.26335e-05	NA	NA	acetylglutamate kinase	Acetylglutamate kinase	WP_001295507.1	AIG71434.1
EDL933_RS24430	121.146	-2.34015	2.34015	0.794777	-2.94441	0.00323568	0.0111256	NA	EscS	type III secretion system protein EscS	NA	WP_000379425.1	NA
EDL933_RS04865	186.559	2.33953	2.33953	0.297412	7.86628	3.6534e-15	1.25066e-13	Z1077	ybjC	hypothetical protein	hypothetical protein	WP_001201576.1	AIG67178.1
EDL933_RS24345	509.023	-2.3328	2.3328	0.657223	-3.54948	0.000385987	0.00177144	Z5116	sepQ	type III secretion system protein SepQ	SepQ	WP_000803687.1	AIG71096.1
EDL933_RS22455	2319.43	2.33276	2.33276	0.34468	6.76792	1.30643e-11	2.77769e-10	NA	NA	hypothetical protein	NA	WP_001303699.1	NA
EDL933_RS02895	26.3663	2.32746	2.32746	0.485118	4.79772	1.60482e-06	1.34179e-05	Z0659	ybbT	ureidoglycolate lyase	Ureidoglycolate hydrolase	WP_000776388.1	AIG66794.1
EDL933_RS06575	117.121	-2.3273	2.3273	0.526289	-4.42208	9.77541e-06	6.73513e-05	Z1416	torD	molecular chaperone TorD	Chaperone protein TorD	WP_000209883.1	AIG67531.1
EDL933_RS07640	38.0728	-2.32687	2.32687	0.55841	-4.16696	3.08693e-05	0.00018669	NA	NA	hypothetical protein	NA	WP_001304206.1	NA
EDL933_RS13380	186.379	2.3267	2.3267	0.550746	4.22464	2.39319e-05	0.000148952	Z2809	YdjG	oxidoreductase	putative oxidoreductase YdjG	WP_000723716.1	AIG68907.1
EDL933_RS04055	343.461	-2.32611	2.32611	0.452197	-5.14403	2.68905e-07	2.6856e-06	Z0919	nadA	quinolinate synthase	Quinolinate synthetase	WP_000115278.1	AIG67024.1
EDL933_RS26005	1527.62	2.32564	2.32564	0.60001	3.876	0.000106188	0.000566648	Z5479	hslV	HslU--HslV peptidase proteolytic subunit	ATP-dependent protease HslV	WP_000208242.1	AIG71402.1
EDL933_RS07670	102.245	-2.32388	2.32388	0.290862	-7.98964	1.35329e-15	5.01087e-14	NA	BfpM	transposase	Bundle-forming pilus protein BfpM	WP_001304204.1	AIG67768.1
EDL933_RS22880	95.1854	-2.32297	2.32297	0.739551	-3.14106	0.0016834	0.00633224	NA	NA	NA	NA	NA	NA
EDL933_RS24335	85.4528	-2.32122	2.32122	0.782682	-2.96572	0.00301974	0.0104958	Z5114	ROrf10	Tir chaperone family protein	ROrf10	WP_001003065.1	AIG71094.1
EDL933_RS27565	267.111	2.31863	2.31863	0.383496	6.04603	1.48456e-09	2.22602e-08	Z5825	cysQ	3'(2'),5'-bisphosphate nucleotidase CysQ	3'(2'),5'-bisphosphate nucleotidase	WP_000886884.1	AIG71699.1
EDL933_RS12905	253.221	-2.31854	2.31854	0.615354	-3.76782	0.000164679	0.000829183	Z2713	NA	hypothetical protein	hypothetical protein	WP_001296104.1	AIG68814.1
EDL933_RS06455	1680.13	2.31469	2.31469	0.769315	3.00877	0.00262306	0.00929512	Z1391	hyaC	Ni/Fe-hydrogenase B-type cytochrome subunit	Ni,Fe-hydrogenase I cytochrome b subunit	WP_001186424.1	AIG67507.1
EDL933_RS00845	6247.94	2.31348	2.31348	0.682202	3.39119	0.000695899	0.00292493	Z0173	htrA	periplasmic serine endoprotease DegP	HtrA protease/chaperone protein	WP_000753946.1	AIG66374.1
EDL933_RS27020	320.565	-2.31118	2.31118	0.472085	-4.89567	9.797e-07	8.79952e-06	NA	NA	membrane protein	NA	WP_000797656.1	NA
EDL933_RS13095	19.3032	-2.29844	2.29844	0.512116	-4.48813	7.18522e-06	5.119e-05	NA	NA	hypothetical protein	hypothetical protein	WP_001142445.1	AIG68852.1
EDL933_RS05530	88.901	-2.29693	2.29693	0.47089	-4.87784	1.07252e-06	9.43087e-06	Z1208	NA	transposase	Transposase	WP_000422760.1	AIG67318.1
EDL933_RS05225	49.6369	-2.29628	2.29628	0.606579	-3.78562	0.000153323	0.000785079	Z1590	TraT	hypothetical protein	IncF plasmid conjugative transfer surface exclusion protein TraT	WP_000850448.1	AIG67249.1
EDL933_RS16545	295.87	2.29546	2.29546	0.376659	6.09427	1.09935e-09	1.70965e-08	Z3467	eco	ecotin	Proteinase inhibitor I11, ecotin precursor	WP_000849216.1	AIG69541.1
EDL933_RS25445	403.123	2.29476	2.29476	0.422616	5.4299	5.63859e-08	6.44765e-07	Z5354	yigN	DNA recombination protein RmuC	DNA recombination protein RmuC	WP_000347714.1	AIG71293.1
EDL933_RS15340	4.51093	-2.2902	2.2902	0.701217	-3.26603	0.00109065	0.00436501	Z3226	wzb	protein-tyrosine-phosphatase	Low molecular weight protein-tyrosine-phosphatase Wzb	WP_000482901.1	AIG69300.1
EDL933_RS03980	2241.52	2.28962	2.28962	0.513009	4.46312	8.07733e-06	5.65101e-05	NA	YbgT	cytochrome bd-I ubiquinol oxidase subunit X	Cyd operon protein YbgT	WP_000270282.1	AIG67015.1
EDL933_RS01915	254.372	2.2875	2.2875	0.740654	3.08848	0.00201181	0.00739386	Z0415	NA	autoinducer 2 ABC transporter substrate-binding protein	Ribose/xylose/arabinose/galactoside ABC-type transporter, periplasmic sugar binding protein	WP_001042108.1	AIG66583.1
EDL933_RS27700	281.045	-2.28447	2.28447	0.375668	-6.08109	1.1937e-09	1.83254e-08	Z5853	mgtA	magnesium-translocating P-type ATPase	Mg(2+) transport ATPase, P-type	WP_000471889.1	AIG71731.1
EDL933_RS02155	72.9296	-2.28154	2.28154	0.457375	-4.98834	6.09004e-07	5.69555e-06	Z0467	tauD	taurine dioxygenase	Alpha-ketoglutarate-dependent taurine dioxygenase	WP_000004024.1	AIG66633.1
EDL933_RS26000	3261.39	2.27923	2.27923	0.629148	3.62272	0.000291526	0.00137741	Z5478	hslU	HslU--HslV peptidase ATPase subunit	ATP-dependent hsl protease ATP-binding subunit HslU	WP_001293341.1	AIG71401.1
EDL933_RS24800	607.387	2.27913	2.27913	0.426017	5.34985	8.80262e-08	9.69892e-07	Z5207	yieE	hypothetical protein	hypothetical protein	WP_001302247.1	AIG71177.1
EDL933_RS21535	101.66	2.27513	2.27513	0.508895	4.47072	7.79567e-06	5.48627e-05	Z4520	yhbV	U32 family peptidase	Putative protease	WP_001297426.1	AIG70535.1
EDL933_RS12720	494.388	2.2701	2.2701	0.431963	5.25531	1.47772e-07	1.55575e-06	Z2666	NA	transcriptional regulator	Transcriptional regulator, TetR family	WP_001032947.1	AIG68778.1
EDL933_RS11750	359.143	-2.26843	2.26843	0.511545	-4.43448	9.22947e-06	6.39425e-05	NA	NA	oxidoreductase	hypothetical protein	WP_001302118.1	AIG68584.1
EDL933_RS22350	895.689	-2.2679	2.2679	0.37146	-6.10538	1.02558e-09	1.60409e-08	Z4695	NA	bacterioferritin	Bacterioferritin	WP_000675516.1	AIG70688.1
EDL933_RS04675	562.378	-2.26774	2.26774	0.487318	-4.65352	3.26321e-06	2.56671e-05	Z1037	ybiP	phosphoethanolamine transferase	Putative integral membrane protein	WP_001054675.1	AIG67139.1
EDL933_RS24375	665.857	-2.26497	2.26497	0.85873	-2.63758	0.00834998	0.0249309	NA	SepZ	type III secretion system protein SepZ	NA	WP_000386949.1	NA
EDL933_RS02225	209.517	-2.26295	2.26295	0.454787	-4.97585	6.49623e-07	6.01343e-06	Z0479	phoA	alkaline phosphatase	Alkaline phosphatase	WP_001301493.1	AIG66647.1
EDL933_RS08035	130.633	2.25834	2.25834	0.812926	2.77804	0.00546876	0.0173667	Z1718	flgI	flagellar P-ring protein	Flagellar P-ring protein FlgI	WP_000589319.1	AIG67845.1
EDL933_RS26495	150.112	2.25748	2.25748	0.462699	4.87893	1.06664e-06	9.3944e-06	Z5612	pepE	peptidase E	Alpha-aspartyl dipeptidase Peptidase E	WP_000421763.1	AIG71487.1
EDL933_RS17810	870.659	-2.25603	2.25603	0.329683	-6.84302	7.75391e-12	1.71563e-10	Z3735	purC	phosphoribosylaminoimidazolesuccinocarboxamide synthase	Phosphoribosylaminoimidazole-succinocarboxamide synthase	WP_001295467.1	AIG69791.1
EDL933_RS16680	30.0529	2.25425	2.25425	0.66815	3.37387	0.000741202	0.00309384	Z3496	NA	hypothetical protein	hypothetical protein	WP_001301786.1	AIG69566.1
EDL933_RS22960	781.71	-2.25229	2.25229	0.349965	-6.43575	1.22863e-10	2.24998e-09	Z4829	livK	branched chain amino acid ABC transporter substrate-binding protein	Branched-chain amino acid ABC transporter, amino acid-binding protein	WP_001301528.1	AIG70813.1
EDL933_RS21340	29.6873	2.2481	2.2481	0.716561	3.13735	0.00170483	0.00639988	Z4478	yhaF	5-keto-4-deoxy-D-glucarate aldolase	2-dehydro-3-deoxyglucarate aldolase	WP_001058227.1	AIG70495.1
EDL933_RS17320	36.5195	-2.24808	2.24808	0.520069	-4.32266	1.54157e-05	0.000101093	NA	NA	CoA:oxalate CoA-transferase	NA	NA	NA
EDL933_RS04710	320.353	2.24741	2.24741	0.309318	7.26569	3.7115e-13	9.75927e-12	Z1044	NA	sugar-phosphatase	Hydrolase (HAD superfamily)	WP_000114286.1	AIG67146.1
EDL933_RS05515	104.698	-2.24695	2.24695	0.32024	-7.01645	2.27584e-12	5.45701e-11	NA	BfpM	transposase	Bundle-forming pilus protein BfpM	WP_001304204.1	AIG67316.1
EDL933_RS19980	354.055	2.24524	2.24524	0.484334	4.63573	3.55677e-06	2.75384e-05	Z4208	ygeV	sigma-54-dependent Fis family transcriptional regulator	putative sigma-54-dependent transcriptional regulator YgeV	WP_000417831.1	AIG70223.1
EDL933_RS05315	93.3751	2.24343	2.24343	0.338782	6.62204	3.54281e-11	7.08954e-10	NA	NA	hypothetical protein	NA	WP_001040060.1	NA
EDL933_RS28310	1923.41	-2.2429	2.2429	0.62362	-3.59658	0.000322428	0.00150901	Z5968	fhuF	hydroxamate siderophore iron reductase FhuF	Ferric reductase	WP_000331566.1	AIG71848.1
EDL933_RS15590	49.0721	2.24168	2.24168	0.721153	3.10847	0.00188059	0.00698705	Z3279	yehD	hypothetical protein	Putative fimbrial-like protein	WP_000682830.1	AIG69349.1
EDL933_RS23285	1259.22	2.23895	2.23895	0.551895	4.05684	4.97417e-05	0.000289566	Z4895	uspA	universal stress protein A	Universal stress protein A	WP_000323571.1	AIG70877.1
EDL933_RS05235	1256.15	-2.23662	2.23662	0.42224	-5.29703	1.17698e-07	1.26357e-06	Z1592	NA	hok/gef family protein	hypothetical protein	WP_001135715.1	AIG67251.1
EDL933_RS14325	132.963	2.23534	2.23534	0.878669	2.54401	0.0109588	0.0313563	Z3012	fliA	RNA polymerase sigma factor FliA	RNA polymerase sigma factor for flagellar operon	WP_001087467.1	AIG69096.1
EDL933_RS24435	250.118	-2.23408	2.23408	0.772196	-2.89315	0.00381402	0.0127517	Z5135	escR	EscR/YscR/HrcR family type III secretion system export apparatus protein	Type III secretion inner membrane protein (similar to flagellar export component, YscR,SpaR,HrcR,EscR)	WP_001377434.1	AIG71111.1
EDL933_RS03540	447.986	-2.2318	2.2318	0.45761	-4.87709	1.07664e-06	9.45189e-06	Z0802	gltL	glutamate/aspartate transport ATP-binding protein GltL	Glutamate Aspartate transport ATP-binding protein GltL	WP_000631384.1	AIG66931.1
EDL933_RS28695	2255.65	-2.22869	2.22869	0.533586	-4.17681	2.95628e-05	0.000179387	NA	TagA	peptidase M66	Lipoprotein, ToxR-activated, TagA	WP_000770135.1	AIG71912.1
EDL933_RS04555	343.512	2.222	2.222	0.384632	5.77696	7.60625e-09	1.02732e-07	Z1014	ybhF	ABC transporter ATP-binding protein	ABC transporter multidrug efflux pump, fused ATP-binding domains	WP_000996092.1	AIG67116.1
EDL933_RS06460	1449.99	2.22131	2.22131	0.758045	2.93031	0.00338624	0.0115847	Z1392	hyaD	hydrogenase 1 maturation protease	Hydrogenase maturation protease	WP_000003653.1	AIG67508.1
EDL933_RS23195	62.9273	2.22111	2.22111	0.480619	4.62136	3.81232e-06	2.93916e-05	Z4877	NA	PTS galactitol transporter subunit IIC	Putative carbohydrate PTS system, IIC component	WP_001302220.1	AIG70861.1
EDL933_RS23410	6826.1	2.21981	2.21981	0.645987	3.43632	0.00058968	0.00252963	Z4922	hdeA	acid stress chaperone HdeA	Chaperone HdeA	WP_000756550.1	AIG70905.1
EDL933_RS11425	39.9475	-2.21898	2.21898	0.525046	-4.22627	2.37601e-05	0.00014814	Z2425	ydaJ	peptidase M20	Catalyzes the cleavage of p-aminobenzoyl-glutamate to p-aminobenzoate and glutamate, subunit A	WP_000444937.1	AIG68522.1
EDL933_RS19140	168.237	2.21841	2.21841	0.501105	4.42703	9.55389e-06	6.59085e-05	Z4037	hypC	hydrogenase assembly protein HypC	[NiFe] hydrogenase metallocenter assembly protein HypC	WP_000334881.1	AIG70055.1
EDL933_RS20670	195.146	2.21603	2.21603	0.595906	3.71875	0.000200209	0.00098394	Z4344	hybG	hydrogenase-2 operon protein HybG	[NiFe] hydrogenase metallocenter assembly protein HypC	WP_000334896.1	AIG70363.1
EDL933_RS18440	7201.76	2.21467	2.21467	0.617161	3.58849	0.000332602	0.00154731	Z3886	clpB	chaperone protein ClpB	ClpB protein	WP_001235102.1	AIG69915.1
EDL933_RS04545	218.161	2.21163	2.21163	0.404637	5.46573	4.61013e-08	5.3163e-07	Z1012	ybhR	inner membrane transport permease YbhR	ABC transport system, permease component YbhR	WP_000469031.1	AIG67114.1
EDL933_RS25135	197.149	-2.2099	2.2099	0.512127	-4.31513	1.59509e-05	0.000104102	Z5287	NA	hypothetical protein	hypothetical protein	WP_000996692.1	AIG71236.1
EDL933_RS03210	234.682	-2.20959	2.20959	0.231989	-9.52455	1.65765e-21	1.23597e-19	Z0728	fepE	LPS O-antigen length regulator	Ferric enterobactin uptake protein FepE	WP_000096698.1	AIG66859.1
EDL933_RS27120	30.2707	2.20579	2.20579	0.578286	3.81436	0.000136535	0.0007071	Z5731	NA	toxin of GhoTS toxin-antitoxin pair- membrane-lytic protein- stimulator of persister cell formation	hypothetical protein	WP_001173343.1	AIG71615.1
EDL933_RS29140	213.289	2.20494	2.20494	0.653009	3.37658	0.000733918	0.00306814	NA	NA	NA	NA	NA	NA
EDL933_RS11025	1146.45	2.20337	2.20337	0.497399	4.42979	9.43264e-06	6.52374e-05	Z2332	ydbK	oxidoreductase	Pyruvate-flavodoxin oxidoreductase	WP_000628197.1	AIG68442.1
EDL933_RS07445	1247.72	-2.20233	2.20233	0.433672	-5.07832	3.80786e-07	3.67486e-06	NA	NA	hok/gef family protein	hypothetical protein	WP_001135715.1	AIG67703.1
EDL933_RS03495	386.201	2.19977	2.19977	0.407463	5.39869	6.71291e-08	7.53368e-07	Z0790	ybeL	hypothetical protein	hypothetical protein	WP_001044880.1	AIG66919.1
EDL933_RS07170	117.919	-2.1974	2.1974	0.699316	-3.14222	0.00167675	0.00631157	Z1530	NA	hypothetical protein	FidL-like protein	WP_000194260.1	AIG67648.1
EDL933_RS27675	297.17	2.19662	2.19662	0.582431	3.77147	0.000162287	0.000821431	Z5847	nrdG	anaerobic ribonucleoside-triphosphate reductase activating protein	Ribonucleotide reductase of class III (anaerobic), activating protein	WP_001106233.1	AIG71723.1
EDL933_RS14395	10.0473	-2.19638	2.19638	0.74603	-2.94409	0.00323907	0.0111302	Z3025	NA	GNAT family N-acetyltransferase	hypothetical protein	NA	AIG69109.1
EDL933_RS10440	283.504	-2.19511	2.19511	0.714923	-3.07042	0.00213757	0.00779472	Z2203	FimD	outer membrane usher protein	type 1 fimbriae anchoring protein FimD	WP_000123651.1	AIG68322.1
EDL933_RS12755	3470.72	2.19226	2.19226	0.360839	6.07543	1.23652e-09	1.88e-08	Z2678	sodB	superoxide dismutase [Fe]	Superoxide dismutase [Fe]	WP_000007283.1	AIG68785.1
EDL933_RS04870	386.855	2.1912	2.1912	0.261389	8.3829	5.16386e-17	2.28511e-15	Z1078	mdaA	NADPH-dependent oxidoreductase	Oxygen-insensitive NADPH nitroreductase	WP_000189187.1	AIG67179.1
EDL933_RS01300	209.715	2.18807	2.18807	0.293585	7.45293	9.1287e-14	2.58789e-12	NA	fadE	acyl-CoA dehydrogenase	Butyryl-CoA dehydrogenase	WP_000973071.1	AIG66457.1
EDL933_RS27455	12.9746	2.18746	2.18746	0.683861	3.19869	0.00138052	0.00537111	Z5803	sgaB	ascorbate-specific phosphotransferase enzyme IIB component	Ascorbate-specific PTS system, EIIB component	WP_000218362.1	AIG71678.1
EDL933_RS08145	2385.63	-2.18561	2.18561	0.668438	-3.26973	0.00107649	0.00431151	Z1741	fhuE	ferric-rhodotorulic acid outer membrane transporter	Putative OMR family iron-siderophore receptor precursor	WP_000953457.1	AIG67867.1
EDL933_RS11665	231.693	-2.18374	2.18374	0.3561	-6.13236	8.65831e-10	1.36206e-08	Z2489	ycjC	XRE family transcriptional regulator	Putrescine utilization regulator	WP_001278725.1	AIG68567.1
EDL933_RS04760	166.431	-2.18326	2.18326	0.323842	-6.74175	1.56488e-11	3.28867e-10	Z1055	OppB	glutathione ABC transporter permease	Oligopeptide transport system permease protein OppB	WP_000936028.1	AIG67157.1
EDL933_RS13440	631.384	-2.1824	2.1824	0.308583	-7.07232	1.52369e-12	3.70243e-11	Z2823	yeaG	PrkA family serine protein kinase	Serine protein kinase (prkA protein), P-loop containing	WP_001019882.1	AIG68919.1
EDL933_RS15250	56.6365	-2.18189	2.18189	0.474247	-4.60075	4.20967e-06	3.21815e-05	Z3207	wcaM	colanic acid biosynthesis protein WcaM	Colanic acid biosynthesis protein wcaM	WP_001116005.1	AIG69281.1
EDL933_RS13600	1168.46	2.17935	2.17935	0.260496	8.36615	5.95299e-17	2.59217e-15	Z2857	sdaA	L-serine dehydratase	L-serine dehydratase 1	WP_000624305.1	AIG68955.1
EDL933_RS07665	152.084	-2.17429	2.17429	0.342972	-6.33955	2.30439e-10	3.95671e-09	NA	NA	hypothetical protein	hypothetical protein	WP_001333354.1	AIG67767.1
EDL933_RS05510	147.332	-2.17396	2.17396	0.319856	-6.79668	1.07056e-11	2.32155e-10	Z1645	NA	hypothetical protein	hypothetical protein	WP_001333354.1	AIG67315.1
EDL933_RS25895	1591.98	2.1736	2.1736	0.368679	5.89564	3.73221e-09	5.24921e-08	Z5457	cpxR	DNA-binding response regulator	Copper-sensing two-component system response regulator CpxR	WP_001033722.1	AIG71380.1
EDL933_RS00350	63.7331	2.17328	2.17328	0.516215	4.21003	2.55338e-05	0.000157574	Z0073	araC	arabinose operon regulatory protein	Arabinose operon regulatory protein	WP_001300811.1	AIG66274.1
EDL933_RS26170	826.993	-2.1728	2.1728	0.576566	-3.76851	0.000164222	0.000827647	Z5516	argC	N-acetyl-gamma-glutamyl-phosphate reductase	N-acetyl-gamma-glutamyl-phosphate reductase	WP_000935347.1	AIG71433.1
EDL933_RS15135	2144.28	-2.17169	2.17169	0.512104	-4.24073	2.22797e-05	0.000139389	NA	NA	bifunctional imidazole glycerol-phosphate dehydratase/histidinol phosphatase	Histidinol-phosphatase	WP_000080139.1	AIG69260.1
EDL933_RS14450	155.181	2.1689	2.1689	0.827161	2.6221	0.00873888	0.0259072	Z3035	fliM	flagellar motor switch protein FliM	Flagellar motor switch protein FliM	WP_001295641.1	AIG69120.1
EDL933_RS15855	44.5717	-2.16676	2.16676	0.364295	-5.94782	2.71738e-09	3.8618e-08	NA	NA	holin	Phage holin	WP_000284506.1	AIG69406.1
EDL933_RS23310	2263.54	2.16601	2.16601	0.475974	4.55069	5.34711e-06	3.94367e-05	Z4900	gor	glutathione-disulfide reductase	Glutathione reductase	WP_000160811.1	AIG70883.1
EDL933_RS21175	1066.3	-2.16382	2.16382	0.303641	-7.12623	1.03155e-12	2.61151e-11	Z4442	ygjU	serine/threonine transporter SstT	Sodium:dicarboxylate symporter	WP_000211655.1	AIG70461.1
EDL933_RS26665	2024.35	2.1607	2.1607	0.506291	4.2677	1.97503e-05	0.000125243	Z5642	lexA	LexA repressor	SOS-response repressor and protease LexA	WP_000646078.1	AIG71519.1
EDL933_RS12565	195.67	2.16029	2.16029	0.380285	5.68072	1.34129e-08	1.74656e-07	Z2625	malI	Mal regulon transcriptional regulator MalI	Maltose regulon regulatory protein MalI (repressor for malXY)	WP_000179513.1	AIG68746.1
EDL933_RS18990	3559.7	2.15859	2.15859	0.354979	6.08089	1.19521e-09	1.83254e-08	Z4002	recA	DNA recombination/repair protein RecA	RecA protein	WP_000963143.1	AIG70020.1
EDL933_RS10470	6.36505	-2.15756	2.15756	0.828261	-2.60493	0.00918919	0.0270913	Z2209	ydeO	transcriptional regulator	HTH-type transcriptional regulator ydeO	WP_000060465.1	AIG68328.1
EDL933_RS04950	1097.12	-2.15512	2.15512	0.272121	-7.91971	2.38074e-15	8.52525e-14	Z1093	artI	arginine ABC transporter substrate-binding protein	Arginine ABC transporter, periplasmic arginine-binding protein ArtI	WP_000756565.1	AIG67197.1
EDL933_RS28070	68.1495	-2.15486	2.15486	0.547053	-3.93903	8.18103e-05	0.000452075	NA	NA	hypothetical protein	hypothetical protein	WP_001295738.1	AIG71802.1
EDL933_RS07825	330.206	-2.15335	2.15335	0.477262	-4.51188	6.42543e-06	4.63227e-05	Z1673	csgD	transcriptional regulator CsgD	Transcriptional regulator CsgD for 2nd curli operon	WP_000481500.1	AIG67802.1
EDL933_RS22085	51.0415	-2.15253	2.15253	0.440917	-4.88194	1.05045e-06	9.29688e-06	Z4632	yhdZ	ABC transporter ATP-binding protein	amino acid ABC transporter, ATP-binding protein	WP_000078338.1	AIG70643.1
EDL933_RS08040	108.861	2.15163	2.15163	0.8186	2.62842	0.00857823	0.0255144	Z1719	flgJ	peptidoglycan hydrolase FlgJ	Flagellar protein FlgJ [peptidoglycan hydrolase]	WP_001301817.1	AIG67846.1
EDL933_RS04595	576.633	-2.14546	2.14546	0.298118	-7.19667	6.16989e-13	1.57665e-11	Z1022	ybiC	dehydrogenase	Malate dehydrogenase	WP_000443495.1	AIG67125.1
EDL933_RS20020	57.5118	2.14214	2.14214	0.437303	4.89851	9.65652e-07	8.68767e-06	Z4216	ygfJ	molybdenum cofactor cytidylyltransferase	CTP:molybdopterin cytidylyltransferase	WP_001272853.1	AIG70231.1
EDL933_RS23995	893.425	2.14009	2.14009	0.30858	6.93529	4.05401e-12	9.34998e-11	Z5043	tdh	L-threonine 3-dehydrogenase	L-threonine 3-dehydrogenase	WP_000646013.1	AIG71021.1
EDL933_RS14420	83.2129	2.13971	2.13971	0.797993	2.68137	0.0073322	0.0223206	Z3029	fliG	flagellar motor switch protein FliG	Flagellar motor switch protein FliG	WP_000067950.1	AIG69114.1
EDL933_RS10310	470.596	-2.13939	2.13939	0.460467	-4.64613	3.38216e-06	2.64153e-05	Z2173	ydeA	sugar efflux transporter	putative sugar efflux transporter	WP_000210801.1	AIG68297.1
EDL933_RS07575	21.2069	-2.13866	2.13866	0.489449	-4.36953	1.24517e-05	8.32612e-05	NA	NA	hypothetical protein	hypothetical protein	WP_001004881.1	AIG67738.1
EDL933_RS12885	924.668	2.13863	2.13863	0.674824	3.16917	0.00152873	0.00585152	Z2709	ynhC	FeS cluster assembly protein SufD	Iron-sulfur cluster assembly protein SufD	WP_000907999.1	AIG68810.1
EDL933_RS11855	396.762	2.13445	2.13445	0.295433	7.22481	5.01788e-13	1.30059e-11	Z2537	yciN	hypothetical protein	Protein yciN	WP_001031530.1	AIG68602.1
EDL933_RS05495	213.008	-2.13149	2.13149	0.481256	-4.42901	9.46646e-06	6.53883e-05	Z1643	IbrA	phosphoadenosine phosphosulfate reductase	Co-activator of prophage gene expression IbrA	WP_001285506.1	AIG67312.1
EDL933_RS16235	195.866	2.13099	2.13099	0.526113	4.05044	5.11206e-05	0.00029601	Z3407	galS	transcriptional regulator	Mgl repressor and galactose ultrainduction factor GalS, HTH-type transcriptional regulator	WP_000628671.1	AIG69480.1
EDL933_RS06305	78.0791	-2.13012	2.13012	0.335804	-6.34334	2.2483e-10	3.88492e-09	Z2124	NA	hypothetical protein	Terminase small subunit	WP_000235421.1	AIG67475.1
EDL933_RS20725	357.769	2.1287	2.1287	0.436633	4.87525	1.0867e-06	9.50953e-06	Z4354	NA	glyceraldehyde 3-phosphate reductase	putative oxidoreductases (related to aryl-alcohol dehydrogenases)	WP_000262146.1	AIG70374.1
EDL933_RS15850	36.5222	-2.12461	2.12461	0.403659	-5.26337	1.41436e-07	1.49483e-06	NA	NA	lysozyme	Phage lysin, 1,4-beta-N-acetylmuramidase or lysozyme	WP_000087728.1	AIG69405.1
EDL933_RS03975	5876.48	2.12281	2.12281	0.498336	4.25979	2.04618e-05	0.000129204	Z0901	cydB	cytochrome bd-I ubiquinol oxidase subunit 2	Cytochrome d ubiquinol oxidase subunit II	WP_000568275.1	AIG67014.1
EDL933_RS23370	545.082	-2.12245	2.12245	0.5515	-3.84851	0.00011884	0.000624369	Z4913	chuT	hemin ABC transporter substrate-binding protein	Periplasmic hemin-binding protein	WP_001302516.1	AIG70897.1
EDL933_RS14725	14.1745	2.12123	2.12123	0.667177	3.17942	0.00147571	0.00568327	Z2368	NA	hypothetical protein	hypothetical protein	WP_001096929.1	AIG69180.1
EDL933_RS25425	171.233	-2.12111	2.12111	0.477993	-4.43753	9.09974e-06	6.31759e-05	Z5349	metR	transcriptional regulator	Transcriptional activator MetR	WP_000573621.1	AIG71289.1
EDL933_RS28055	390.38	2.11622	2.11622	0.43039	4.91699	8.78846e-07	7.95934e-06	Z5922	uxuR	GntR family transcriptional regulator	Uxu operon transcriptional regulator	WP_000833686.1	AIG71799.1
EDL933_RS15345	11.7973	-2.11588	2.11588	0.66408	-3.18619	0.00144162	0.00557295	Z3227	wza	lipoprotein	Polysaccharide export lipoprotein Wza	WP_000978094.1	AIG69301.1
EDL933_RS21785	677.936	2.11496	2.11496	0.269259	7.85475	4.00578e-15	1.36271e-13	Z4571	mtgA	monofunctional biosynthetic peptidoglycan transglycosylase	Monofunctional biosynthetic peptidoglycan transglycosylase	WP_000047079.1	AIG70584.1
EDL933_RS20765	173.309	2.11111	2.11111	0.589455	3.58145	0.000341691	0.00158418	Z4363	yqhC	AraC family transcriptional regulator	Transcriptional regulator, AraC family	WP_001301784.1	AIG70382.1
EDL933_RS28630	3895.57	2.10979	2.10979	0.500106	4.21869	2.45727e-05	0.000151988	NA	NA	Catalase-peroxidase 2	Catalase	WP_000592771.1	AIG71898.1
EDL933_RS04840	190.923	2.10965	2.10965	0.486505	4.33633	1.44883e-05	9.55876e-05	Z1072	NA	MFS transporter	Putative transport protein/putative regulator	WP_000217879.1	AIG67173.1
EDL933_RS04835	218.627	2.1084	2.1084	0.408284	5.16405	2.41664e-07	2.44494e-06	Z1071	ybjI	sugar phosphatase SupH	Protein ybjI	WP_001301593.1	AIG67172.1
EDL933_RS04635	31.1931	-2.10604	2.10604	0.642919	-3.27574	0.00105384	0.00422701	NA	NA	hypothetical protein	NA	WP_000188788.1	NA
EDL933_RS06000	193.372	2.10501	2.10501	0.275057	7.653	1.96349e-14	6.1421e-13	Z1306	ycbG	macrodomain Ter protein	hypothetical protein	WP_000877161.1	AIG67418.1
EDL933_RS19755	293.726	2.10338	2.10338	0.438204	4.80001	1.58659e-06	1.32859e-05	Z4165	NA	transporter	Serine transporter	WP_000065950.1	AIG70181.1
EDL933_RS10480	64.9302	2.10309	2.10309	0.658525	3.19364	0.0014049	0.00545036	Z2211	NA	anaerobic sulfatase maturase	GALNS arylsulfatase regulator (Fe-S oxidoreductase)	WP_001302127.1	AIG68330.1
EDL933_RS05860	1634.55	-2.10151	2.10151	0.330345	-6.36158	1.99693e-10	3.48374e-09	NA	NA	hypothetical protein	NA	WP_000196604.1	NA
EDL933_RS00045	2881.86	2.10109	2.10109	0.333575	6.2987	3.00147e-10	5.0736e-09	Z0008	talB	transaldolase 1	Transaldolase	WP_000130185.1	AIG66216.1
EDL933_RS15310	20.0896	-2.10028	2.10028	0.600232	-3.49911	0.000466809	0.00208437	Z3219	wcaE	colanic acid biosynthesis glycosyltransferase WcaE	Colanic acid biosynthesis glycosyl transferase WcaE	WP_000927068.1	AIG69294.1
EDL933_RS03330	423.207	2.09801	2.09801	0.294472	7.12465	1.04344e-12	2.62936e-11	Z0754	rnk	nucleoside diphosphate kinase regulator	Regulator of nucleoside diphosphate kinase	WP_000089731.1	AIG66885.1
EDL933_RS25130	1054.23	-2.0975	2.0975	0.459806	-4.56171	5.07386e-06	3.75742e-05	Z5286	ppiC	peptidyl-prolyl cis-trans isomerase	Peptidyl-prolyl cis-trans isomerase PpiC	WP_001140251.1	AIG71235.1
EDL933_RS14025	462.897	2.09672	2.09672	0.544929	3.8477	0.000119232	0.000625823	Z2946	flhD	flagellar transcriptional activator FlhD	Flagellar transcriptional activator FlhD	WP_001302091.1	AIG69038.1
EDL933_RS05405	26.8072	-2.09671	2.09671	0.458387	-4.57411	4.78253e-06	3.57573e-05	NA	NA	NA	NA	NA	NA
EDL933_RS18765	14.6529	-2.0935	2.0935	0.634918	-3.29728	0.000976276	0.00393912	NA	NA	alpha-amylase	NA	WP_000491420.1	NA
EDL933_RS26110	211.189	2.09338	2.09338	0.499637	4.18979	2.79207e-05	0.000170564	NA	gldA	glycerol dehydrogenase	Glycerol dehydrogenase	WP_000374012.1	AIG71420.1
EDL933_RS25715	255.701	2.09138	2.09138	0.374221	5.58862	2.28876e-08	2.83775e-07	NA	NA	phosphatase	putative haloacid dehalogenase-like hydrolase	WP_001301695.1	AIG71344.1
EDL933_RS13525	61.397	2.09097	2.09097	0.395069	5.29266	1.20548e-07	1.29162e-06	Z2842	yeaT	LysR family transcriptional regulator	Positive regulator of Tartrate dehydrogenase/decarboxylase/D-malic enzyme	WP_001061578.1	AIG68938.1
EDL933_RS18270	67.6899	-2.08791	2.08791	0.48112	-4.33968	1.42691e-05	9.4485e-05	Z3842	yfhL	ferredoxin	4Fe-4S ferredoxin, iron-sulfur binding protein	WP_001196285.1	AIG69887.1
EDL933_RS24340	565.964	-2.08503	2.08503	0.635311	-3.2819	0.0010311	0.00414803	Z5115	NA	hypothetical protein	hypothetical protein	WP_001302249.1	AIG71095.1
EDL933_RS20155	1531.1	2.08412	2.08412	0.629921	3.30854	0.000937848	0.00380664	Z4241	gcvH	glycine cleavage system protein H	Glycine cleavage system H protein	WP_001295377.1	AIG70259.1
EDL933_RS05220	84.3345	-2.08299	2.08299	0.580398	-3.58889	0.000332086	0.00154623	Z1589	NA	transposase	Transposase	WP_000088300.1	AIG67248.1
EDL933_RS03390	243.55	-2.07965	2.07965	0.685771	-3.03257	0.00242479	0.00866018	Z0767	crcA	phospholipid:lipid A palmitoyltransferase	Lipid A acylation protein PagP, palmitoyltransferase	WP_001301703.1	AIG66897.1
EDL933_RS12005	281.634	-2.07904	2.07904	0.759784	-2.73635	0.00621247	0.0193557	Z6024	NA	hypothetical protein	hypothetical protein	WP_001025672.1	AIG68634.1
EDL933_RS24130	110.421	2.07552	2.07552	0.382757	5.42254	5.87565e-08	6.64889e-07	Z5071	yicG	hypothetical protein	Putative inner membrane protein	WP_000924289.1	AIG71049.1
EDL933_RS14770	25.4889	-2.06372	2.06372	0.361139	-5.71448	1.10038e-08	1.45021e-07	Z3108	NA	membrane protein	hypothetical protein	WP_000216649.1	AIG69191.1
EDL933_RS02115	154.035	2.06277	2.06277	0.692768	2.97757	0.00290539	0.0101502	Z0459	afuB	iron ABC transporter permease	Ferric iron ABC transporter, permease protein	WP_000084161.1	AIG66625.1
EDL933_RS21275	152.001	2.06223	2.06223	0.334027	6.17385	6.66477e-10	1.0701e-08	Z4463	yhaO	membrane protein	Serine transporter	WP_000401586.1	AIG70482.1
EDL933_RS05520	53.9424	-2.06197	2.06197	0.436155	-4.72761	2.27182e-06	1.83465e-05	NA	NA	hypothetical protein	NA	WP_032083759.1	NA
EDL933_RS23180	103.655	2.06195	2.06195	0.468339	4.40269	1.06919e-05	7.28358e-05	Z4874	NA	GntR family transcriptional regulator	Putative transcriptional regulator of unknown carbohydrate utilization cluster, GntR family	WP_001301676.1	AIG70858.1
EDL933_RS22780	59.5073	2.06167	2.06167	0.605527	3.40476	0.000662216	0.00281158	Z4787	NA	hypothetical protein	putative membrane protein	WP_001417619.1	AIG70778.1
EDL933_RS17365	2825.24	-2.05685	2.05685	0.240713	-8.54484	1.2872e-17	6.09235e-16	NA	NA	lipid A biosynthesis palmitoleoyltransferase	Lipid A biosynthesis lauroyl acyltransferase	WP_000484404.1	AIG69708.1
EDL933_RS12890	553.551	2.05234	2.05234	0.666026	3.08146	0.00205985	0.00754495	Z2710	ynhD	ABC transporter ATP-binding protein	Iron-sulfur cluster assembly ATPase protein SufC	WP_000948872.1	AIG68811.1
EDL933_RS14305	298.157	-2.05225	2.05225	0.215849	-9.50781	1.94727e-21	1.4323e-19	Z3006	yecS	amino acid ABC transporter permease	Cystine ABC transporter, permease protein	WP_001158226.1	AIG69092.1
EDL933_RS24460	910.22	-2.04878	2.04878	0.722987	-2.83377	0.00460031	0.0150117	Z5140	Ler	hypothetical protein	Ler protein	WP_001055728.1	AIG71116.1
EDL933_RS03795	363.807	-2.04293	2.04293	0.340476	-6.00021	1.97065e-09	2.86033e-08	Z0860	ybgH	dipeptide permease D	Di/tripeptide permease YbgH	WP_001032707.1	AIG66977.1
EDL933_RS14775	75.0703	-2.0408	2.0408	0.454139	-4.49377	6.99728e-06	4.99819e-05	Z3109	NA	tellurite resistance protein	Phage protein	WP_001303558.1	AIG69192.1
EDL933_RS07815	133.537	-2.04022	2.04022	0.532333	-3.8326	0.000126795	0.000660428	Z1671	csgF	curli production assembly/transport component CsgF	Curli production assembly/transport component CsgF	WP_001264088.1	AIG67800.1
EDL933_RS04090	1363.39	2.0392	2.0392	0.531941	3.8335	0.000126332	0.000658644	Z0926	galM	galactose mutarotase	Aldose 1-epimerase	WP_000931399.1	AIG67031.1
EDL933_RS02950	34.7901	2.0376	2.0376	0.607845	3.35218	0.000801782	0.00332123	Z0672	ylbC	ureidoglycolate dehydrogenase (NAD(+))	Ureidoglycolate dehydrogenase	WP_000703914.1	AIG66804.1
EDL933_RS17305	22.1494	-2.03742	2.03742	0.537949	-3.78738	0.000152242	0.00078101	Z3630	emrK	multidrug resistance protein K	Membrane fusion component of tripartite multidrug resistance system	WP_001302864.1	AIG69700.1
EDL933_RS26180	1183.6	-2.0367	2.0367	0.550554	-3.69936	0.000216143	0.00105513	Z5518	argH	argininosuccinate lyase	Argininosuccinate lyase	WP_001230096.1	AIG71435.1
EDL933_RS26945	2.95897	2.03637	2.03637	0.835605	2.437	0.0148095	0.0401436	Z5699	phnL	phosphonate C-P lyase system protein PhnL	Phosphonates transport ATP-binding protein PhnL	WP_000611407.1	AIG71581.1
EDL933_RS15860	108.495	-2.03129	2.03129	0.246698	-8.23392	1.8119e-16	7.25563e-15	Z3341	NA	hypothetical protein	Phage protein	WP_001290230.1	AIG69407.1
EDL933_RS07435	48.9299	-2.03022	2.03022	0.583823	-3.47745	0.000506202	0.00223098	NA	TraT	hypothetical protein	IncF plasmid conjugative transfer surface exclusion protein TraT	WP_000850448.1	AIG67701.1
EDL933_RS09010	12.6491	-2.02824	2.02824	0.654426	-3.09927	0.00193999	0.00716862	Z1920	NA	tail assembly protein	Phage tail fiber assembly protein	WP_000885629.1	AIG68038.1
EDL933_RS07365	14.5957	-2.0264	2.0264	0.661412	-3.06375	0.00218585	0.00793172	NA	TraT	conjugal transfer protein TraT	NA	WP_042354693.1	NA
EDL933_RS07685	63.636	-2.02602	2.02602	0.360022	-5.6275	1.8284e-08	2.31442e-07	NA	NA	hypothetical protein	hypothetical protein	WP_000282125.1	AIG67771.1
EDL933_RS09225	42.9759	-2.02261	2.02261	0.728177	-2.77763	0.00547568	0.0173785	NA	NA	hypothetical protein	NA	WP_010917800.1	NA
EDL933_RS20025	403.829	2.02093	2.02093	0.863046	2.34163	0.0191999	0.049599	Z4217	YgfK	putative selenate reductase subunit YgfK	putative oxidoreductase, Fe-S subunit	WP_000502397.1	AIG70232.1
EDL933_RS17600	52.4744	2.02038	2.02038	0.431435	4.68292	2.82812e-06	2.25051e-05	Z3692	yfeT	MurR/RpiR family transcriptional regulator	Sialic acid utilization regulator, RpiR family	WP_000966443.1	AIG69750.1
EDL933_RS29165	412.039	-2.02006	2.02006	0.500765	-4.03395	5.48464e-05	0.000316574	NA	NA	NA	NA	NA	NA
EDL933_RS04290	6.79486	-2.01933	2.01933	0.713731	-2.82926	0.00466559	0.0151883	NA	NA	hypothetical protein	hypothetical protein	WP_001139679.1	AIG67068.1
EDL933_RS16535	31.8599	2.01608	2.01608	0.570858	3.53166	0.000412956	0.00187779	Z3465	napF	ferredoxin-type protein NapF	Ferredoxin-type protein NapF (periplasmic nitrate reductase)	WP_000686723.1	AIG69539.1
EDL933_RS17780	413.058	2.01097	2.01097	0.342153	5.87738	4.16802e-09	5.82987e-08	Z3729	yffB	arsenate reductase	a glutathione-dependent thiol reductase	WP_000258241.1	AIG69785.1
EDL933_RS13130	68.1614	2.00723	2.00723	0.364073	5.51327	3.52223e-08	4.20428e-07	NA	NA	membrane protein	hypothetical protein	WP_001295408.1	AIG68859.1
EDL933_RS07325	7.94829	-2.00693	2.00693	0.635828	-3.15641	0.00159727	0.00606694	NA	NA	hypothetical protein	hypothetical protein	WP_000282084.1	AIG67680.1
EDL933_RS26480	341.1	2.00351	2.00351	0.347225	5.77005	7.92495e-09	1.06771e-07	NA	NA	IclR family transcriptional regulator	Acetate operon repressor	WP_000226403.1	AIG71484.1
EDL933_RS07430	81.6581	-2.00286	2.00286	0.49942	-4.01037	6.06249e-05	0.000345136	NA	NA	transposase	Transposase	WP_000088300.1	AIG67700.1

## Sheet: RAEE_vs_M9EE
Locus_tag	baseMean	log2FoldChange	abs(log2FoldChange)	lfcSE	stat	pvalue	padj	Old_locus_tag	Gene_name	Gene_product	Old_gene_product	Protein_ID	Old_protein_ID
EDL933_RS26580	366.253	-6.57282	6.57282	0.577626	-11.379	5.31978e-30	1.52398e-27	NA	NA	NA	NA	NA	NA
EDL933_RS04455	1213.38	-6.41361	6.41361	0.429814	-14.9218	2.37608e-50	6.4665e-47	Z0994	bioB	biotin synthase	Biotin synthase	WP_000951221.1	AIG67097.1
EDL933_RS25015	2428.69	6.27788	6.27788	0.561531	11.1799	5.11246e-29	1.3251e-26	Z5251	rbsC	ribose ABC transporter permease	Ribose ABC transport system, permease protein RbsC	WP_000211858.1	AIG71219.1
EDL933_RS09245	117.337	-6.20092	6.20092	0.531006	-11.6777	1.6575e-31	6.93984e-29	Z1966	NA	iron ABC transporter substrate-binding protein	hypothetical protein	WP_000060146.1	AIG68086.1
EDL933_RS25005	2255.36	6.10484	6.10484	0.596152	10.2404	1.307e-24	2.29484e-22	NA	RbsD	D-ribose pyranase	Ribose ABC transport system, high affinity permease RbsD	WP_001301979.1	AIG71217.1
EDL933_RS04460	1292.45	-5.98816	5.98816	0.520736	-11.4994	1.32798e-30	4.25187e-28	Z0995	bioF	8-amino-7-oxononanoate synthase	8-amino-7-oxononanoate synthase	WP_000118816.1	AIG67098.1
EDL933_RS21840	2725.22	5.89654	5.89654	0.843582	6.98988	2.75117e-12	8.6061e-11	Z4583	nanA	N-acetylneuraminate lyase	N-acetylneuraminate lyase	WP_000224714.1	AIG70595.1
EDL933_RS07845	321.06	-5.80969	5.80969	0.622685	-9.33005	1.0582e-20	1.08675e-18	Z1677	csgC	curli assembly protein CsgC	Putative curli production protein CsgC	WP_000992818.1	AIG67806.1
EDL933_RS25010	2805.34	5.79667	5.79667	0.603725	9.6015	7.87865e-22	9.52966e-20	Z5250	rbsA	ribose import ATP-binding protein RbsA 1	Ribose ABC transport system, ATP-binding protein RbsA	WP_000387782.1	AIG71218.1
EDL933_RS23755	196.532	5.7727	5.7727	0.741137	7.78897	6.75557e-15	3.02817e-13	Z4991	xylF	xylose ABC transporter substrate-binding protein	Xylose ABC transporter, periplasmic xylose-binding protein XylF	WP_001301778.1	AIG70972.1
EDL933_RS04470	517.861	-5.71827	5.71827	0.586482	-9.75011	1.84274e-22	2.44635e-20	Z0997	bioD	dethiobiotin synthase	Dethiobiotin synthetase	WP_000044849.1	AIG67100.1
EDL933_RS19250	1315.96	-5.70268	5.70268	0.697456	-8.17641	2.9242e-16	1.65796e-14	Z4060	cysD	sulfate adenylyltransferase subunit 2	Sulfate adenylyltransferase subunit 2	WP_000372111.1	AIG70080.1
EDL933_RS07835	4167.3	-5.68144	5.68144	1.00573	-5.64905	1.61337e-08	2.48067e-07	Z1675	csgB	minor curlin subunit	Minor curlin subunit CsgB, nucleation component of curlin monomers	WP_000791650.1	AIG67804.1
EDL933_RS04465	754.438	-5.66193	5.66193	0.609105	-9.29549	1.46532e-20	1.42424e-18	Z0996	bioC	malonyl-[acyl-carrier protein] O-methyltransferase BioC	Biotin synthesis protein BioC	WP_000246788.1	AIG67099.1
EDL933_RS11900	2342.36	-5.58846	5.58846	0.500319	-11.1698	5.73192e-29	1.41813e-26	Z2546m	NA	anthranilate synthase component I	Anthranilate synthase, aminase component	WP_001194604.1	AIG68610.1
EDL933_RS07840	3443.1	-5.53047	5.53047	0.882653	-6.26574	3.71064e-10	8.0147e-09	Z1676	csgA	major curlin subunit	Major curlin subunit precursor CsgA	WP_000771428.1	AIG67805.1
EDL933_RS19240	979.065	-5.52073	5.52073	0.536686	-10.2867	8.08966e-25	1.51835e-22	Z4058	cysC	adenylyl-sulfate kinase	Adenylylsulfate kinase	WP_001173673.1	AIG70078.1
EDL933_RS16165	760.718	5.40745	5.40745	0.829755	6.51692	7.17641e-11	1.80839e-09	Z3392	NA	isomerase	Fumarylacetoacetase	WP_000196038.1	AIG69464.1
EDL933_RS19530	635.603	5.40311	5.40311	0.697858	7.74242	9.75396e-15	4.28152e-13	Z4119	fucI	L-fucose isomerase	L-fucose isomerase	WP_001033899.1	AIG70138.1
EDL933_RS17580	952.378	-5.33703	5.33703	0.649892	-8.21218	2.17205e-16	1.29917e-14	Z3688m	CysW	sulfate/thiosulfate transporter permease subunit	Sulfate transport system permease protein CysW	WP_000852688.1	AIG69746.1
EDL933_RS25970	1956.51	5.33178	5.33178	0.633626	8.4147	3.93895e-17	2.64688e-15	Z5472	glpF	aquaporin	Glycerol uptake facilitator protein	WP_000084268.1	AIG71395.1
EDL933_RS19245	2401.22	-5.29765	5.29765	0.584061	-9.07037	1.18617e-19	9.78235e-18	Z4059	cysN	sulfate adenylyltransferase	Sulfate adenylyltransferase subunit 1	WP_001090366.1	AIG70079.1
EDL933_RS09220	34.2222	-5.27292	5.27292	0.633329	-8.32573	8.3813e-17	5.36699e-15	Z1962	modD	molybdenum transporter	Molybdenum transport system protein ModD	WP_000576838.1	AIG68082.1
EDL933_RS17575	1402.49	-5.21422	5.21422	0.587476	-8.87563	6.95364e-19	5.3308e-17	Z3687	cysA	sulfate/thiosulfate import ATP-binding protein CysA	Sulfate and thiosulfate import ATP-binding protein CysA	WP_000021035.1	AIG69745.1
EDL933_RS21835	1019.9	5.18443	5.18443	0.800532	6.47623	9.4045e-11	2.27505e-09	NA	NanT	MFS transporter	Sialic acid transporter (permease) NanT	WP_000108469.1	AIG70594.1
EDL933_RS16160	515.725	5.1842	5.1842	0.816706	6.3477	2.18557e-10	4.8358e-09	Z3391	NA	maleylacetoacetate isomerase	Maleylacetoacetate isomerase	WP_000781198.1	AIG69463.1
EDL933_RS16170	808.486	5.1742	5.1742	0.866587	5.97078	2.36127e-09	4.38648e-08	Z3393	NA	gentisate 1,2-dioxygenase	Gentisate 1,2-dioxygenase	WP_000131688.1	AIG69465.1
EDL933_RS19525	160.054	5.13463	5.13463	0.659051	7.79095	6.65061e-15	3.01661e-13	Z4118	fucP	MFS transporter	Fucose permease	WP_000528605.1	AIG70137.1
EDL933_RS28315	184.404	-5.13293	5.13293	0.615759	-8.33594	7.68858e-17	4.98201e-15	NA	NA	hypothetical protein	hypothetical protein	WP_000604563.1	AIG71849.1
EDL933_RS07850	277.002	-5.08682	5.08682	0.711364	-7.1508	8.62756e-13	2.91676e-11	Z1678	NA	hypothetical protein	hypothetical protein	WP_000489578.1	AIG67807.1
EDL933_RS21380	125.553	5.05602	5.05602	0.529889	9.54166	1.40563e-21	1.66323e-19	Z4486	NA	PTS N-acetylgalactosamine transporter subunit IIC	PTS system, N-acetylgalactosamine-specific IIC component	WP_000406214.1	AIG70504.1
EDL933_RS23360	3475.17	-5.05022	5.05022	0.394227	-12.8104	1.43361e-37	9.75396e-35	Z4911	chuA	ligand-gated channel protein	TonB-dependent hemin, ferrichrome receptor	WP_000089593.1	AIG70893.1
EDL933_RS04450	709.893	-5.03539	5.03539	0.371366	-13.5591	6.99818e-42	7.61822e-39	Z0993	bioA	adenosylmethionine--8-amino-7-oxononanoate aminotransferase BioA	Adenosylmethionine-8-amino-7-oxononanoate aminotransferase	WP_001303857.1	AIG67096.1
EDL933_RS09235	84.942	-5.03246	5.03246	0.480556	-10.4722	1.15949e-25	2.33745e-23	Z1964	NA	iron ABC transporter ATP-binding protein	ABC-type hemin transport system, ATPase component	WP_000173324.1	AIG68084.1
EDL933_RS26750	1069.14	-5.00475	5.00475	0.580705	-8.61841	6.78895e-18	4.73747e-16	Z5659	yjcB	membrane protein	YjcB protein	WP_001295689.1	AIG71537.1
EDL933_RS02775	450.65	-5.00238	5.00238	0.768735	-6.5073	7.65154e-11	1.90795e-09	Z0608	NA	transporter	Agglutination protein	WP_000090493.1	AIG66768.1
EDL933_RS23350	581.91	-4.97326	4.97326	0.366019	-13.5874	4.75397e-42	6.46896e-39	Z4909	yhiF	helix-turn-helix transcriptional regulator	Transcriptional regulator, ArsR family	WP_000478621.1	AIG70891.1
EDL933_RS17585	599.477	-4.8387	4.8387	0.696577	-6.9464	3.74732e-12	1.1589e-10	Z3689	cysU	sulfate/thiosulfate transporter subunit	Sulfate transport system permease protein CysT	WP_000458420.1	AIG69747.1
EDL933_RS00845	6247.94	4.79105	4.79105	0.682439	7.02048	2.21106e-12	7.20646e-11	Z0173	htrA	periplasmic serine endoprotease DegP	HtrA protease/chaperone protein	WP_000753946.1	AIG66374.1
EDL933_RS21375	149.878	4.78818	4.78818	0.584137	8.19702	2.46428e-16	1.45136e-14	NA	NA	PTS N-acetylgalactosamine transporter subunit IIB	PTS system, N-acetylgalactosamine-specific IIB component	WP_001301475.1	AIG70503.1
EDL933_RS10950	1408.18	4.77344	4.77344	0.575998	8.28725	1.15901e-16	7.25113e-15	Z2315	acpD	FMN-dependent NADH-azoreductase	FMN-dependent NADH-azoreductase	WP_000048968.1	AIG68426.1
EDL933_RS02125	178.505	4.75229	4.75229	0.727264	6.53448	6.38305e-11	1.65443e-09	Z0461	UhpC	regulatory protein UhpC	Hexose phosphate uptake regulatory protein UhpC	WP_000543352.1	AIG66627.1
EDL933_RS22775	5813.28	4.75147	4.75147	0.83277	5.70562	1.15921e-08	1.7925e-07	Z4786	glpD	glycerol-3-phosphate dehydrogenase	Aerobic glycerol-3-phosphate dehydrogenase	WP_000448121.1	AIG70777.1
EDL933_RS23365	185.32	-4.7487	4.7487	0.518195	-9.16392	5.0044e-20	4.39338e-18	Z4912	NA	hypothetical protein	hypothetical protein	WP_001301973.1	AIG70896.1
EDL933_RS17590	821.815	-4.74106	4.74106	0.644563	-7.35546	1.90273e-13	7.09355e-12	Z3690	cysP	thiosulfate transporter subunit	Sulfate and thiosulfate binding protein CysP	WP_000290223.1	AIG69748.1
EDL933_RS02120	261.413	4.7155	4.7155	0.813274	5.79817	6.70424e-09	1.11254e-07	NA	NA	hypothetical protein	Ferric iron ABC transporter, iron-binding protein	WP_000784324.1	AIG66626.1
EDL933_RS19305	1146.1	-4.65773	4.65773	0.520552	-8.94767	3.63049e-19	2.82297e-17	Z4072	cysH	phosphoadenosine phosphosulfate reductase	Phosphoadenylyl-sulfate reductase [thioredoxin]	WP_000039864.1	AIG70091.1
EDL933_RS16145	30.1176	-4.63223	4.63223	0.772646	-5.99528	2.03139e-09	3.85256e-08	NA	NA	hypothetical protein	NA	WP_000691708.1	NA
EDL933_RS23750	729.105	4.59882	4.59882	0.618563	7.43468	1.04821e-13	3.98979e-12	Z4990	xylA	xylose isomerase	Xylose isomerase	WP_001149589.1	AIG70971.1
EDL933_RS09230	75.8362	-4.54413	4.54413	0.592193	-7.6734	1.67499e-14	7.17871e-13	Z1963	Orf2	SAM-dependent methyltransferase	Orf2	WP_000903990.1	AIG68083.1
EDL933_RS16175	611.659	4.53691	4.53691	0.880552	5.15234	2.57249e-07	3.12546e-06	Z3394	NA	MFS transporter	4-hydroxybenzoate transporter	WP_000194237.1	AIG69466.1
EDL933_RS09225	42.9759	-4.5154	4.5154	0.554412	-8.14449	3.80878e-16	2.0526e-14	NA	NA	hypothetical protein	NA	WP_010917800.1	NA
EDL933_RS25430	782.09	-4.51007	4.51007	0.552144	-8.16828	3.12805e-16	1.75526e-14	Z5351	metE	5-methyltetrahydropteroyltriglutamate-- homocysteine methyltransferase	5-methyltetrahydropteroyltriglutamate-- homocysteine methyltransferase	WP_000153902.1	AIG71290.1
EDL933_RS04860	1001.49	4.50683	4.50683	0.558807	8.0651	7.31788e-16	3.82993e-14	Z1076	grxA	glutaredoxin, GrxA family	Glutaredoxin 1	WP_001195231.1	AIG67177.1
EDL933_RS09240	94.7418	-4.48826	4.48826	0.575415	-7.80003	6.18907e-15	2.83085e-13	Z1965	NA	ABC transporter permease	Hemin ABC transporter, permease protein	WP_001223662.1	AIG68085.1
EDL933_RS19310	2359.63	-4.45306	4.45306	0.641875	-6.93759	3.98856e-12	1.21992e-10	Z4073	cysI	sulfite reductase subunit beta	Sulfite reductase [NADPH] hemoprotein beta-component	WP_001290706.1	AIG70092.1
EDL933_RS15100	951.896	-4.44553	4.44553	0.69206	-6.42362	1.33072e-10	3.10862e-09	Z3175	yeeE	membrane protein	Putative transport system permease protein	WP_000492327.1	AIG69252.1
EDL933_RS07820	147.362	-4.4178	4.4178	0.480274	-9.19849	3.63017e-20	3.29317e-18	Z1672	csgE	curli production assembly/transport component CsgE	Curli production assembly/transport component CsgE	WP_000833288.1	AIG67801.1
EDL933_RS16155	1007.83	4.41326	4.41326	0.708238	6.23133	4.62498e-10	9.83351e-09	Z3390	NA	salicylate hydroxylase	Putative n-hydroxybenzoate hydroxylase	WP_000170147.1	AIG69462.1
EDL933_RS21260	497.108	4.41104	4.41104	0.706704	6.2417	4.32841e-10	9.27542e-09	NA	YhaK	pirin-like protein YhaK	Pirin-like protein YhaK	WP_000633573.1	AIG70479.1
EDL933_RS20715	56.1553	-4.3615	4.3615	0.543306	-8.02771	9.93088e-16	5.09941e-14	Z4352	NA	hypothetical protein	hypothetical protein	WP_001059136.1	AIG70372.1
EDL933_RS25965	3426.34	4.33489	4.33489	0.749314	5.78514	7.2452e-09	1.19502e-07	Z5471	glpK	glycerol kinase	Glycerol kinase	WP_000136788.1	AIG71394.1
EDL933_RS07130	356.778	-4.33259	4.33259	0.353477	-12.2571	1.53981e-34	8.38117e-32	NA	NA	hypothetical protein	NA	WP_001448978.1	NA
EDL933_RS07115	1243.25	-4.31341	4.31341	0.562793	-7.6643	1.79816e-14	7.64637e-13	Z1519	EfeU	ferrous iron permease EfeU	Ferrous iron transport permease EfeU	WP_000497942.1	AIG67637.1
EDL933_RS19520	265.767	4.24192	4.24192	0.721024	5.8832	4.02418e-09	6.99797e-08	Z4117	fucA	L-fuculose-phosphate aldolase	L-fuculose phosphate aldolase	WP_000440775.1	AIG70136.1
EDL933_RS21370	347.335	4.23783	4.23783	0.63183	6.70724	1.98344e-11	5.68203e-10	Z4484	agaZ	tagatose-1,6-bisphosphate aldolase	Tagatose-6-phosphate kinase AgaZ	WP_000681927.1	AIG70502.1
EDL933_RS19315	1592.31	-4.23449	4.23449	0.733638	-5.77191	7.83795e-09	1.2773e-07	Z4074	cysJ	sulfite reductase subunit alpha	Sulfite reductase [NADPH] flavoprotein alpha-component	WP_000211937.1	AIG70093.1
EDL933_RS28305	509.348	-4.22212	4.22212	0.708117	-5.96246	2.4847e-09	4.58449e-08	NA	bglJ	helix-turn-helix transcriptional regulator	Transcriptional activator protein bglJ	WP_001301727.1	AIG71847.1
EDL933_RS07815	133.537	-4.21927	4.21927	0.465275	-9.06832	1.20863e-19	9.81877e-18	Z1671	csgF	curli production assembly/transport component CsgF	Curli production assembly/transport component CsgF	WP_001264088.1	AIG67800.1
EDL933_RS28310	1923.41	-4.18768	4.18768	0.625977	-6.68982	2.23446e-11	6.1425e-10	Z5968	fhuF	hydroxamate siderophore iron reductase FhuF	Ferric reductase	WP_000331566.1	AIG71848.1
EDL933_RS26090	26288	4.18577	4.18577	0.882297	4.74417	2.09361e-06	2.07568e-05	Z5497	katG	catalase/hydroperoxidase HPI(I)	Catalase	WP_001297636.1	AIG71417.1
EDL933_RS17095	6007.67	4.17683	4.17683	0.528765	7.89922	2.80646e-15	1.31686e-13	Z3586	fabB	3-oxoacyl-ACP synthase	3-oxoacyl-[acyl-carrier-protein] synthase, KASI	WP_000817183.1	AIG69654.1
EDL933_RS02780	442.606	-4.15093	4.15093	0.63894	-6.49659	8.21624e-11	1.99647e-09	Z0609	NA	Ig-like domain repeat protein	Large repetitive protein	WP_000052468.1	AIG66769.1
EDL933_RS07810	269.381	-4.13395	4.13395	0.407579	-10.1427	3.57139e-24	5.71738e-22	Z1670	csgG	curli production assembly/transport component CsgG	Curli production assembly/transport component CsgG	WP_001189321.1	AIG67799.1
EDL933_RS14055	322.699	4.13051	4.13051	0.854458	4.83407	1.33769e-06	1.41105e-05	Z2954	araF	arabinose ABC transporter substrate-binding protein	L-arabinose-binding periplasmic protein precursor AraF	WP_000548680.1	AIG69043.1
EDL933_RS16230	944.549	4.09112	4.09112	0.703188	5.81796	5.95693e-09	1.00073e-07	Z3405	mglB	galactose ABC transporter substrate-binding protein	Galactose/methyl galactoside ABC transport system, D-galactose-binding periplasmic protein MglB	WP_001036981.1	AIG69478.1
EDL933_RS13210	1000.09	4.08908	4.08908	0.47281	8.64845	5.22034e-18	3.73873e-16	Z2775	spy	ATP-independent periplasmic protein-refolding chaperone	Periplasmic protein related to spheroblast formation	WP_001228981.1	AIG68874.1
EDL933_RS03195	680.941	-4.08687	4.08687	0.339224	-12.0477	1.99455e-33	9.04695e-31	Z0725	fes	enterochelin esterase	Enterobactin esterase	WP_000125819.1	AIG66856.1
EDL933_RS23355	2443.12	-4.08419	4.08419	0.434575	-9.39814	5.55342e-21	5.92691e-19	Z4910	chuS	hemin-degrading factor	Hemin transport protein HmuS	WP_001017167.1	AIG70892.1
EDL933_RS03310	19082.9	4.07749	4.07749	0.734125	5.55422	2.78856e-08	4.11331e-07	Z0750	ahpF	alkyl hydroperoxide reductase subunit F	Alkyl hydroperoxide reductase protein F	WP_000887629.1	AIG66880.1
EDL933_RS21830	397.877	4.05434	4.05434	0.796111	5.09268	3.53033e-07	4.16824e-06	Z4581	yhcJ	N-acetylmannosamine-6-phosphate 2-epimerase	N-acetylmannosamine-6-phosphate 2-epimerase	WP_001301938.1	AIG70593.1
EDL933_RS07110	158.659	-4.05359	4.05359	0.655341	-6.18546	6.19214e-10	1.30131e-08	Z1518	NA	hypothetical protein	hypothetical protein	WP_001189178.1	AIG67636.1
EDL933_RS25425	171.233	-4.02942	4.02942	0.500712	-8.04739	8.45816e-16	4.38455e-14	Z5349	metR	transcriptional regulator	Transcriptional activator MetR	WP_000573621.1	AIG71289.1
EDL933_RS11905	1589.84	-4.02797	4.02797	0.350566	-11.4899	1.48285e-30	4.48396e-28	Z2548	trpD	bifunctional glutamine amidotransferase/anthranilate phosphoribosyltransferase	Anthranilate synthase, amidotransferase component	WP_000763520.1	AIG68611.1
EDL933_RS26085	222.503	-4.02516	4.02516	0.562024	-7.16191	7.95605e-13	2.70655e-11	Z5496	metF	5,10-methylenetetrahydrofolate reductase	5,10-methylenetetrahydrofolate reductase	WP_001008791.1	AIG71416.1
EDL933_RS07125	2147.93	-4.01147	4.01147	0.388233	-10.3327	5.01533e-25	9.74945e-23	Z1521	ycdB	deferrochelatase/peroxidase EfeB	Ferrous iron transport peroxidase EfeB	WP_001199176.1	AIG67639.1
EDL933_RS21385	116.174	3.99142	3.99142	0.566676	7.04357	1.87379e-12	6.144e-11	Z4487	NA	PTS N-acetylgalactosamine transporter subunit IID	PTS system, N-acetylgalactosamine-specific IID component	WP_001295548.1	AIG70505.1
EDL933_RS03200	482.523	-3.95154	3.95154	0.424897	-9.30001	1.40428e-20	1.38972e-18	Z0726	YbdZ	MbtH family protein	Putative cytoplasmic protein YbdZ in enterobactin biosynthesis operon	WP_000885806.1	AIG66857.1
EDL933_RS25780	5481.15	3.92277	3.92277	0.613767	6.3913	1.64486e-10	3.746e-09	Z5435	fdoH	formate dehydrogenase subunit beta	Formate dehydrogenase O beta subunit	WP_000331376.1	AIG71356.1
EDL933_RS19515	466.957	3.9156	3.9156	0.664634	5.89137	3.83014e-09	6.72499e-08	Z4116	fucO	lactaldehyde reductase	Lactaldehyde reductase	WP_000013588.1	AIG70135.1
EDL933_RS24490	267.405	-3.89508	3.89508	0.47253	-8.24302	1.67918e-16	1.02694e-14	Z5147	nlpA	lipoprotein 28	Methionine ABC transporter substrate-binding protein	WP_000779412.1	AIG71122.1
EDL933_RS07120	2144.31	-3.88981	3.88981	0.487404	-7.98067	1.45545e-15	7.07324e-14	Z1520	ycdO	iron uptake system component EfeO	Ferrous iron transport periplasmic protein EfeO, contains peptidase-M75 domain and (frequently) cupredoxin-like domain	WP_000154396.1	AIG67638.1
EDL933_RS03205	3514.46	-3.86622	3.86622	0.495373	-7.80467	5.96568e-15	2.77146e-13	Z0727	entF	enterobactin synthase component F	Enterobactin synthetase component F, serine activating enzyme	WP_000077784.1	AIG66858.1
EDL933_RS01490	265.776	-3.85935	3.85935	0.445729	-8.65851	4.77985e-18	3.46889e-16	Z0321	NA	transcriptional regulator	Transcriptional regulator, AraC family	WP_000246059.1	AIG66496.1
EDL933_RS18480	715.302	-3.85879	3.85879	0.355004	-10.8697	1.60699e-27	3.64452e-25	Z3893	aroF	phospho-2-dehydro-3-deoxyheptonate aldolase	2-keto-3-deoxy-D-arabino-heptulosonate-7- phosphate synthase I alpha	WP_001168032.1	AIG69922.1
EDL933_RS21405	152.11	3.84504	3.84504	0.570454	6.74032	1.58043e-11	4.57567e-10	Z4491	agaY	tagatose-1,6-bisphosphate aldolase	Tagatose 1,6-bisphosphate aldolase	WP_000022766.1	AIG70510.1
EDL933_RS05985	1526.86	-3.83577	3.83577	0.510687	-7.51099	5.86802e-14	2.33136e-12	Z1303	rmf	ribosome modulation factor	Ribosome modulation factor	WP_000828648.1	AIG67415.1
EDL933_RS00345	150.324	3.81699	3.81699	0.859002	4.44352	8.84974e-06	7.55002e-05	Z0072	araB	ribulokinase	Ribulokinase	WP_000951872.1	AIG66273.1
EDL933_RS08010	273.063	3.80716	3.80716	0.848257	4.48822	7.18215e-06	6.25828e-05	Z1713	flgD	flagellar basal body rod modification protein	Flagellar basal-body rod modification protein FlgD	WP_000020484.1	AIG67840.1
EDL933_RS28775	894.814	3.80517	3.80517	0.2256	16.8669	7.88594e-64	4.29232e-60	NA	NA	toxin-activating lysine-acyltransferase	NA	WP_000839950.1	NA
EDL933_RS23480	1011.38	-3.78945	3.78945	0.528513	-7.17002	7.49849e-13	2.56694e-11	Z4936	yhjE	MFS transporter	Inner membrane metabolite transport protein YhjE	WP_001149004.1	AIG70921.1
EDL933_RS17540	4069.2	-3.77725	3.77725	0.498986	-7.56985	3.7366e-14	1.49546e-12	Z3680	cysK	cysteine synthase A	Cysteine synthase	WP_000034402.1	AIG69737.1
EDL933_RS18830	593.951	-3.75758	3.75758	0.553279	-6.79147	1.10997e-11	3.26572e-10	Z3970	NA	L-alanine exporter AlaE	Putative inner membrane protein	WP_000492656.1	AIG69991.1
EDL933_RS10865	1148.56	3.75185	3.75185	0.413149	9.08109	1.07491e-19	9.00112e-18	Z2292	ydcH	hypothetical protein	YdcH protein	WP_001302112.1	AIG68412.1
EDL933_RS07825	330.206	-3.74378	3.74378	0.45539	-8.22105	2.01723e-16	1.21998e-14	Z1673	csgD	transcriptional regulator CsgD	Transcriptional regulator CsgD for 2nd curli operon	WP_000481500.1	AIG67802.1
EDL933_RS08145	2385.63	-3.73642	3.73642	0.668329	-5.59069	2.26164e-08	3.41e-07	Z1741	fhuE	ferric-rhodotorulic acid outer membrane transporter	Putative OMR family iron-siderophore receptor precursor	WP_000953457.1	AIG67867.1
EDL933_RS16690	2071.41	3.71213	3.71213	0.871797	4.25802	2.06246e-05	0.000157227	Z3498	glpT	MFS transporter	Glycerol-3-phosphate transporter	WP_000948724.1	AIG69568.1
EDL933_RS25420	239.34	-3.70632	3.70632	0.37605	-9.85592	6.46216e-23	8.79338e-21	NA	NA	EamA-like transporter	NA	WP_001196238.1	NA
EDL933_RS26455	139.496	-3.68045	3.68045	0.359256	-10.2447	1.25076e-24	2.26929e-22	Z5599	metA	homoserine O-succinyltransferase	Homoserine O-succinyltransferase	WP_001122786.1	AIG71479.1
EDL933_RS10485	604.599	-3.66297	3.66297	0.504781	-7.25655	3.97094e-13	1.41267e-11	Z2212	yddA	ABC transporter ATP-binding protein	putative ABC transporter ATP-binding protein yddA	WP_000628537.1	AIG68332.1
EDL933_RS17435	2729.53	-3.66094	3.66094	0.546517	-6.69867	2.10321e-11	5.93148e-10	Z3658	MntH	divalent metal cation transporter	Manganese transport protein MntH	WP_000186369.1	AIG69722.1
EDL933_RS01915	254.372	3.65665	3.65665	0.73572	4.97017	6.68935e-07	7.4918e-06	Z0415	NA	autoinducer 2 ABC transporter substrate-binding protein	Ribose/xylose/arabinose/galactoside ABC-type transporter, periplasmic sugar binding protein	WP_001042108.1	AIG66583.1
EDL933_RS23510	2100.63	3.65299	3.65299	0.633171	5.76935	7.95797e-09	1.29299e-07	Z4942	dctA	C4-dicarboxylate ABC transporter	Aerobic C4-dicarboxylate transporter for fumarate, L-malate, D-malate, succunate, aspartate	WP_000858212.1	AIG70926.1
EDL933_RS03180	863.163	-3.6488	3.6488	0.272723	-13.3792	8.00557e-41	6.2249e-38	Z0723	entD	4'-phosphopantetheinyl transferase	4'-phosphopantetheinyl transferase [enterobactin] siderophore	WP_000228135.1	AIG66853.1
EDL933_RS08005	149.388	3.64312	3.64312	0.913461	3.98826	6.6559e-05	0.000439661	Z1712	flgC	flagellar basal body rod protein FlgC	Flagellar basal-body rod protein FlgC	WP_001196460.1	AIG67839.1
EDL933_RS04135	293.207	-3.63713	3.63713	0.269735	-13.4841	1.94109e-41	1.76089e-38	Z0934	modB	molybdenum ABC transporter permease	Molybdenum transport system permease protein ModB	WP_000604034.1	AIG67039.1
EDL933_RS23420	2070.43	-3.62333	3.62333	0.435876	-8.31276	9.35041e-17	5.91794e-15	Z4925	yhiE	transcriptional regulator GadE	Transcriptional activator GadE	WP_000576690.1	AIG70907.1
EDL933_RS23390	572.999	-3.60613	3.60613	0.585303	-6.16113	7.22265e-10	1.49479e-08	Z4918	chuU	hemin permease	Hemin ABC transporter, permease protein	WP_000910392.1	AIG70901.1
EDL933_RS16725	40.8552	3.593	3.593	0.496096	7.24256	4.40297e-13	1.55619e-11	Z3505	NA	L-rhamnonate dehydratase	L-rhamnonate dehydratase	WP_000174589.1	AIG69576.1
EDL933_RS23385	604.579	-3.5881	3.5881	0.597387	-6.00633	1.89772e-09	3.61165e-08	Z4917	chuY	hypothetical protein	Flavin reductase	WP_000189352.1	AIG70900.1
EDL933_RS21000	1319.68	3.57777	3.57777	0.43897	8.15038	3.62777e-16	1.9746e-14	Z4408	ygiM	signal transduction protein	Arylsulfatase	WP_001125331.1	AIG70426.1
EDL933_RS02135	131.647	3.57725	3.57725	0.523188	6.8374	8.06414e-12	2.39853e-10	Z0463	UhpA	DNA-binding response regulator	Transcriptional regulatory protein UhpA	WP_000621918.1	AIG66629.1
EDL933_RS04130	436.096	-3.55327	3.55327	0.353668	-10.0469	9.48025e-24	1.39462e-21	Z0933	modA	molybdate ABC transporter substrate-binding protein	Molybdenum ABC transporter, periplasmic molybdenum-binding protein ModA	WP_000101994.1	AIG67038.1
EDL933_RS10870	805.305	3.55186	3.55186	0.373305	9.51465	1.82328e-21	2.11152e-19	NA	NA	hypothetical protein	NA	WP_001303281.1	NA
EDL933_RS11475	368.358	-3.55061	3.55061	0.538383	-6.59495	4.25402e-11	1.13503e-09	Z2436	ynaJ	DUF2534 domain-containing protein	Putative inner membrane protein	WP_000605090.1	AIG68531.1
EDL933_RS20750	391.255	-3.54947	3.54947	0.378924	-9.36723	7.44603e-21	7.79399e-19	NA	NA	hypothetical protein	NA	WP_024167679.1	NA
EDL933_RS21545	1548.05	-3.54343	3.54343	0.313377	-11.3073	1.20812e-29	3.2879e-27	Z4522	mtr	tryptophan permease	Tryptophan-specific transport protein	WP_000224334.1	AIG70537.1
EDL933_RS23375	1337.54	-3.53981	3.53981	0.572493	-6.18316	6.28327e-10	1.31538e-08	Z4914	chuW	putative heme utilization radical SAM enzyme HutW	Radical SAM family protein HutW, like coproporphyrinogen III oxidase, oxygen-independent, associated with heme uptake	WP_000993317.1	AIG70898.1
EDL933_RS21235	286.899	3.5389	3.5389	0.586768	6.03118	1.62771e-09	3.10864e-08	NA	YqjF	hypothetical protein	Inner membrane protein YqjF	WP_000732240.1	AIG70474.1
EDL933_RS02220	154.196	-3.53172	3.53172	0.46162	-7.65071	1.9988e-14	8.30495e-13	Z0478	yaiB	anti-adapter protein IraP	Cytoplasmic protein YaiB	WP_000792970.1	AIG66646.1
EDL933_RS25775	3950.87	3.53156	3.53156	0.600031	5.88563	3.96529e-09	6.9399e-08	Z5434	fdoI	formate dehydrogenase cytochrome b556(fdo) subunit	Formate dehydrogenase O gamma subunit	WP_000829013.1	AIG71355.1
EDL933_RS12525	1541.02	3.53023	3.53023	0.416423	8.47751	2.3006e-17	1.56527e-15	Z2615	fumA	fumarate hydratase class I, aerobic	Fumarate hydratase class I, aerobic	WP_000066619.1	AIG68738.1
EDL933_RS05320	107.652	3.5206	3.5206	0.508584	6.92236	4.44194e-12	1.3507e-10	Z1608	NA	hypothetical protein	Adenine/guanine phosphoribosyltransferase	WP_001280118.1	AIG67270.1
EDL933_RS14415	131.337	3.50943	3.50943	0.842458	4.1657	3.10398e-05	0.000226171	Z3028	fliF	flagellar M-ring protein FliF	Flagellar M-ring protein FliF	WP_000994443.1	AIG69113.1
EDL933_RS25785	14296.4	3.4825	3.4825	0.544291	6.39823	1.57189e-10	3.62534e-09	NA	NA	formate dehydrogenase-N subunit alpha	NA	WP_000181529.1	NA
EDL933_RS16760	205.647	-3.47875	3.47875	0.430416	-8.0823	6.3554e-16	3.35849e-14	Z3512	NA	undecaprenyl-phosphate 4-deoxy-4-formamido-L-arabinose transferase	Polymyxin resistance protein ArnC, glycosyl transferase	WP_000461646.1	AIG69583.1
EDL933_RS15095	474.375	-3.47749	3.47749	0.436292	-7.97056	1.5796e-15	7.60865e-14	Z3174	yeeD	membrane protein	hypothetical protein	WP_000985273.1	AIG69251.1
EDL933_RS23440	712.298	-3.47718	3.47718	0.484828	-7.17197	7.39253e-13	2.5576e-11	Z4928	yhiW	transcriptional regulator	HTH-type transcriptional regulator gadW	WP_000149999.1	AIG70911.1
EDL933_RS02115	154.035	3.47685	3.47685	0.689847	5.04004	4.65434e-07	5.33338e-06	Z0459	afuB	iron ABC transporter permease	Ferric iron ABC transporter, permease protein	WP_000084161.1	AIG66625.1
EDL933_RS13140	57.0247	-3.47074	3.47074	0.840121	-4.13124	3.60808e-05	0.000258746	Z2759	NA	hypothetical protein	hypothetical protein	NA	AIG68861.1
EDL933_RS23380	726.331	-3.47049	3.47049	0.567023	-6.12055	9.32543e-10	1.88693e-08	Z4915	chuX	heme utilization carrier protein	Putative heme iron utilization protein	WP_000020049.1	AIG70899.1
EDL933_RS21090	165.297	-3.44789	3.44789	0.460096	-7.49385	6.68833e-14	2.61903e-12	NA	NA	putrescine aminotransferase	Putrescine aminotransferase	WP_001297164.1	AIG70445.1
EDL933_RS22655	3936.25	3.4416	3.4416	0.523587	6.57313	4.92689e-11	1.3018e-09	Z4758	pckA	phosphoenolpyruvate carboxykinase (ATP)	Phosphoenolpyruvate carboxykinase [ATP]	WP_001301499.1	AIG70751.1
EDL933_RS04740	226.111	-3.43186	3.43186	0.466284	-7.36002	1.83886e-13	6.9027e-12	Z1051m	NA	L-asparaginase	Isoaspartyl aminopeptidase	WP_000513757.1	AIG67153.1
EDL933_RS16695	624.962	3.41803	3.41803	0.81899	4.17346	3.00004e-05	0.000219774	Z3499	glpA	anaerobic glycerol-3-phosphate dehydrogenase subunit A	Anaerobic glycerol-3-phosphate dehydrogenase subunit A	WP_000857257.1	AIG69569.1
EDL933_RS12755	3470.72	3.41641	3.41641	0.362728	9.41865	4.56916e-21	5.0755e-19	Z2678	sodB	superoxide dismutase [Fe]	Superoxide dismutase [Fe]	WP_000007283.1	AIG68785.1
EDL933_RS02575	434.833	3.41014	3.41014	0.55524	6.14174	8.16224e-10	1.67019e-08	Z0553	cof	HMP-PP phosphatase	Cof protein, HD superfamily hydrolase	WP_001301796.1	AIG66723.1
EDL933_RS08200	716.267	3.39678	3.39678	0.462957	7.33714	2.18201e-13	8.02478e-12	Z1752	ycfS	peptidoglycan-binding protein LysM	L,D-transpeptidase YcfS	WP_000598207.1	AIG67879.1
EDL933_RS28780	4948.27	3.39365	3.39365	0.238781	14.2124	7.67595e-46	1.39267e-42	NA	NA	hemolysin A	RTX toxins determinant A and related Ca2+-binding proteins	WP_000217739.1	AIG71929.1
EDL933_RS16755	369.562	-3.38431	3.38431	0.454908	-7.43954	1.01033e-13	3.87269e-12	NA	NA	UDP-4-amino-4-deoxy-L-arabinose-oxoglutarate aminotransferase	UDP-4-amino-4-deoxy-L-arabinose--oxoglutarate aminotransferase	WP_001303599.1	AIG69582.1
EDL933_RS04765	122.115	-3.38412	3.38412	0.311858	-10.8515	1.96237e-27	4.27248e-25	Z1056	DppC	glutathione ABC transporter permease	Dipeptide transport system permease protein DppC	WP_001236044.1	AIG67158.1
EDL933_RS16225	365.919	3.38148	3.38148	0.7644	4.4237	9.70247e-06	8.09978e-05	Z3404	mglA	galactose/methyl galactoside import ATP-binding protein MglA	Galactose/methyl galactoside ABC transport system, ATP-binding protein MglA	WP_000255020.1	AIG69477.1
EDL933_RS07515	102.893	3.37871	3.37871	0.552438	6.11601	9.59498e-10	1.93428e-08	NA	NA	hypothetical protein	Adenine/guanine phosphoribosyltransferase	WP_001280118.1	AIG67722.1
EDL933_RS02145	42.8657	-3.3748	3.3748	0.575517	-5.86394	4.52007e-09	7.73671e-08	Z0465	tauB	taurine import ATP-binding protein TauB	Taurine transport ATP-binding protein TauB	WP_000939394.1	AIG66631.1
EDL933_RS10560	308.465	-3.36977	3.36977	0.386821	-8.71146	2.99986e-18	2.23674e-16	Z2228	osmC	peroxiredoxin	Osmotically inducible protein C	WP_000152320.1	AIG68347.1
EDL933_RS07855	369.825	-3.3633	3.3633	0.288976	-11.6387	2.6201e-31	1.01866e-28	Z1679	NA	O-acetyl-ADP-ribose deacetylase	Macro domain, possibly ADP-ribose binding module	WP_000857405.1	AIG67808.1
EDL933_RS13135	955.938	-3.36229	3.36229	0.448822	-7.49135	6.81679e-14	2.65027e-12	Z2758	TcyP	L-cystine transporter tcyP	L-cystine uptake protein TcyP	WP_001010688.1	AIG68860.1
EDL933_RS23485	170.913	-3.36188	3.36188	0.500557	-6.71628	1.86418e-11	5.36865e-10	Z4937	yhjG	hypothetical protein	Uncharacterized protein YhjG	WP_001301546.1	AIG70922.1
EDL933_RS20370	1557.52	-3.35574	3.35574	0.418719	-8.01431	1.10761e-15	5.63434e-14	Z4287	metK	S-adenosylmethionine synthase	S-adenosylmethionine synthetase	WP_001062128.1	AIG70305.1
EDL933_RS08000	117.366	3.34555	3.34555	0.889009	3.76324	0.000167727	0.000979545	Z1711	flgB	flagellar basal body rod protein FlgB	Flagellar basal-body rod protein FlgB	WP_000884708.1	AIG67838.1
EDL933_RS09030	41.0039	-3.34447	3.34447	0.596229	-5.60938	2.03057e-08	3.09591e-07	Z1924	NA	hypothetical protein	Conidiation-specific protein 10	WP_000134810.1	AIG68042.1
EDL933_RS19535	271.838	3.33794	3.33794	0.62712	5.32265	1.02267e-07	1.31906e-06	Z4120	fucK	L-fuculokinase	L-fuculokinase	WP_000808389.1	AIG70139.1
EDL933_RS03760	367.502	-3.33705	3.33705	0.518829	-6.43189	1.26028e-10	2.96956e-09	Z0846	ybfA	DUF2517 domain-containing protein	Putative exported protein	WP_000424924.1	AIG66971.1
EDL933_RS02235	91.3806	-3.32947	3.32947	0.369758	-9.00446	2.16724e-19	1.73475e-17	Z0481	yaiC	diguanylate cyclase AdrA	Protein YaiC	WP_000484042.1	AIG66649.1
EDL933_RS23370	545.082	-3.32768	3.32768	0.556044	-5.98457	2.16968e-09	4.05827e-08	Z4913	chuT	hemin ABC transporter substrate-binding protein	Periplasmic hemin-binding protein	WP_001302516.1	AIG70897.1
EDL933_RS23660	84.5626	-3.32763	3.32763	0.740256	-4.49523	6.94938e-06	6.10088e-05	Z4972	yhjX	MFS transporter	Putative resistance protein	WP_000189014.1	AIG70953.1
EDL933_RS25350	27.4815	-3.32229	3.32229	0.740245	-4.4881	7.18616e-06	6.25828e-05	NA	NA	hypothetical protein	hypothetical protein	WP_000263457.1	AIG71274.1
EDL933_RS10625	7.30042	3.32169	3.32169	0.823358	4.03432	5.47608e-05	0.000370725	Z2241	NA	hypothetical protein	hypothetical protein	WP_001303497.1	AIG68359.1
EDL933_RS23630	1290.7	3.31379	3.31379	0.285183	11.6199	3.26554e-31	1.18496e-28	NA	NA	phosphoethanolamine transferase	Phosphoethanolamine transferase specific for the outer Kdo residue of lipopolysaccharide	WP_001269211.1	AIG70948.1
EDL933_RS02950	34.7901	3.29224	3.29224	0.561716	5.86105	4.59962e-09	7.84819e-08	Z0672	ylbC	ureidoglycolate dehydrogenase (NAD(+))	Ureidoglycolate dehydrogenase	WP_000703914.1	AIG66804.1
EDL933_RS23555	185.934	-3.28411	3.28411	0.301292	-10.9001	1.1515e-27	2.72504e-25	Z4951	yhjR	hypothetical protein	Putative cytoplasmic protein	WP_001063316.1	AIG70934.1
EDL933_RS13785	510.48	3.27419	3.27419	0.448173	7.30563	2.75963e-13	1.00138e-11	Z2897	yebE	protein YebE	inner membrane protein YebE	WP_000024742.1	AIG68990.1
EDL933_RS21410	57.8732	3.27359	3.27359	0.629242	5.20244	1.96692e-07	2.44428e-06	Z4492	agaB	N-acetylgalactosamine-specific phosphotransferase enzyme IIB component 1	PTS system, N-acetylgalactosamine-specific IIB component	WP_000098025.1	AIG70511.1
EDL933_RS17730	210	3.27143	3.27143	1.04683	3.12508	0.00177759	0.00735774	Z3718	EutS	ethanolamine utilization protein EutS	Ethanolamine utilization polyhedral-body-like protein EutS	WP_000356956.1	AIG69776.1
EDL933_RS25920	129.073	-3.26349	3.26349	0.501008	-6.51385	7.32478e-11	1.83727e-09	Z5462	sbp	sulfate transporter subunit	Sulfate-binding protein Sbp	WP_001045681.1	AIG71385.1
EDL933_RS02595	120.481	-3.26192	3.26192	0.509192	-6.40608	1.4931e-10	3.45828e-09	Z0562	glnK	nitrogen regulatory protein P-II 2	Nitrogen regulatory protein P-II, glnK	WP_000780338.1	AIG66729.1
EDL933_RS14965	359.485	-3.24986	3.24986	0.437229	-7.43286	1.06272e-13	4.01693e-12	Z3146	cbl	CysB family transcriptional regulator	Alkanesulfonate utilization operon LysR-family regulator CbI	WP_001011000.1	AIG69224.1
EDL933_RS04745	291.118	-3.24703	3.24703	0.427178	-7.60111	2.93598e-14	1.18374e-12	NA	NA	L-asparaginase	Isoaspartyl aminopeptidase	WP_000972615.1	AIG67154.1
EDL933_RS02150	35.8853	-3.2345	3.2345	0.653313	-4.95091	7.3866e-07	8.23878e-06	Z0466	tauC	taurine ABC transporter permease	Taurine transport system permease protein TauC	WP_000114601.1	AIG66632.1
EDL933_RS23395	639.186	-3.23308	3.23308	0.579408	-5.57997	2.40556e-08	3.60702e-07	Z4919	HmuV	hemin import ATP-binding protein HmuV	ABC-type hemin transport system, ATPase component	WP_000622314.1	AIG70902.1
EDL933_RS04140	348.399	-3.2295	3.2295	0.280823	-11.5001	1.3174e-30	4.25187e-28	Z0935	modC	molybdenum import ATP-binding protein ModC	Molybdenum transport ATP-binding protein ModC	WP_000891683.1	AIG67040.1
EDL933_RS17775	569.391	3.2169	3.2169	0.486345	6.61445	3.72936e-11	9.99945e-10	NA	NA	hypothetical protein	NA	WP_002430704.1	NA
EDL933_RS03305	41629.2	3.21126	3.21126	0.632611	5.0762	3.85063e-07	4.488e-06	Z0749	ahpC	alkyl hydroperoxide reductase subunit C	Alkyl hydroperoxide reductase protein C	WP_000052796.1	AIG66879.1
EDL933_RS09165	164.035	-3.20379	3.20379	0.525964	-6.09129	1.12007e-09	2.22501e-08	Z1951	ycgB	SpoVR family protein	Stage V sporulation protein involved in spore cortex synthesis (SpoVR)	WP_000190855.1	AIG68070.1
EDL933_RS21390	91.0769	3.19865	3.19865	0.508777	6.28694	3.23784e-10	7.02134e-09	Z4488	NA	PTS N-acetylgalactosamine transporter subunit IIA	PTS system, N-acetylgalactosamine- and galactosamine-specific IIA component	WP_000948824.1	AIG70506.1
EDL933_RS14570	439.33	3.19621	3.19621	1.01342	3.15388	0.00161114	0.00678749	Z3062	NA	5-hydroxyisourate hydrolase	5-Hydroxyisourate Hydrolase (HIUase)	WP_000920132.1	AIG69146.1
EDL933_RS08015	482.951	3.18659	3.18659	0.810503	3.93162	8.43741e-05	0.000537762	Z1714	flgE	flagellar hook protein FlgE	Flagellar hook protein FlgE	WP_000885860.1	AIG67841.1
EDL933_RS11075	134.029	3.17988	3.17988	0.499009	6.3724	1.86093e-10	4.16834e-09	Z3312	NA	superoxide dismutase	Superoxide dismutase [Cu-Zn] precursor	WP_000649829.1	AIG68455.1
EDL933_RS04660	8793.32	3.16939	3.16939	0.649632	4.87875	1.06759e-06	1.1484e-05	Z1034	dps	DNA starvation/stationary phase protection protein	Non-specific DNA-binding protein Dps	WP_000100800.1	AIG67136.1
EDL933_RS09635	514.602	3.16925	3.16925	0.884778	3.58197	0.000341007	0.00183409	Z2053	AcfC	accessory colonization factor AcfC	Putative intestinal colonization factor encoded by prophage CP-933O	WP_001449026.1	AIG68165.1
EDL933_RS06400	412.528	3.16701	3.16701	0.521641	6.07124	1.26928e-09	2.45861e-08	Z2347	NA	superoxide dismutase	Superoxide dismutase [Cu-Zn] precursor	WP_000649830.1	AIG67496.1
EDL933_RS23425	966.646	-3.16583	3.16583	0.39641	-7.98626	1.39095e-15	6.82065e-14	NA	NA	hypothetical protein	NA	WP_001205329.1	NA
EDL933_RS10745	73.317	-3.15751	3.15751	0.632343	-4.99335	5.93404e-07	6.72896e-06	Z2269	NA	transcriptional regulator	Transcriptional regulator, GntR family	WP_001302140.1	AIG68386.1
EDL933_RS03175	90.1548	-3.13429	3.13429	0.394681	-7.94133	2.00029e-15	9.55053e-14	Z0722	HokE	protein HokE	HokE protein	WP_000956465.1	AIG66851.1
EDL933_RS18390	1063.01	3.1309	3.1309	0.527762	5.9324	2.98529e-09	5.38045e-08	Z3867	trxC	thiol disulfide reductase thioredoxin	Thioredoxin 2	WP_001098726.1	AIG69907.1
EDL933_RS06045	52.9179	-3.12631	3.12631	0.524096	-5.96514	2.44431e-09	4.5253e-08	Z1315	NA	hypothetical protein	UPF0319 protein YccT precursor	WP_000847791.1	AIG67426.1
EDL933_RS17670	1074.55	3.12229	3.12229	1.01096	3.08845	0.00201206	0.00817285	Z3706	eutB	ethanolamine ammonia-lyase heavy chain	Ethanolamine ammonia-lyase heavy chain	WP_000769961.1	AIG69764.1
EDL933_RS28070	68.1495	-3.12159	3.12159	0.594868	-5.24754	1.5414e-07	1.95568e-06	NA	NA	hypothetical protein	hypothetical protein	WP_001295738.1	AIG71802.1
EDL933_RS14970	170.191	-3.11087	3.11087	0.453155	-6.86492	6.6529e-12	2.00065e-10	Z3147	nac	LysR family transcriptional regulator	Nitrogen assimilation regulatory protein Nac	WP_001011474.1	AIG69225.1
EDL933_RS00090	776.169	-3.09465	3.09465	0.353992	-8.74213	2.28747e-18	1.72926e-16	Z0019	nhaR	transcriptional activator NhaR	Transcriptional activator NhaR	WP_001302523.1	AIG66224.1
EDL933_RS13440	631.384	-3.0876	3.0876	0.302033	-10.2227	1.56867e-24	2.66821e-22	Z2823	yeaG	PrkA family serine protein kinase	Serine protein kinase (prkA protein), P-loop containing	WP_001019882.1	AIG68919.1
EDL933_RS05325	106.251	3.08698	3.08698	0.502451	6.14383	8.05535e-10	1.65454e-08	Z1609	NA	hypothetical protein	Carbamoylphosphate synthase large subunit	WP_001035166.1	AIG67271.1
EDL933_RS04750	345.287	-3.08012	3.08012	0.307817	-10.0063	1.42947e-23	2.04752e-21	Z1053	GsiA	glutathione import ATP-binding protein GsiA	Glutothione ABC transporter ATP-binding protein	WP_001301498.1	AIG67155.1
EDL933_RS03210	234.682	-3.07898	3.07898	0.253883	-12.1275	7.54984e-34	3.7358e-31	Z0728	fepE	LPS O-antigen length regulator	Ferric enterobactin uptake protein FepE	WP_000096698.1	AIG66859.1
EDL933_RS23550	112.441	-3.07455	3.07455	0.342751	-8.97022	2.95925e-19	2.33438e-17	NA	NA	NA	NA	NA	NA
EDL933_RS04760	166.431	-3.07297	3.07297	0.337175	-9.11389	7.94803e-20	6.75955e-18	Z1055	OppB	glutathione ABC transporter permease	Oligopeptide transport system permease protein OppB	WP_000936028.1	AIG67157.1
EDL933_RS18475	551.842	-3.06308	3.06308	0.365653	-8.37701	5.42872e-17	3.60348e-15	Z3892	tyrA	bifunctional chorismate mutase/prephenate dehydrogenase	Chorismate mutase I	WP_000225204.1	AIG69921.1
EDL933_RS26575	90.0272	-3.06128	3.06128	0.426874	-7.17139	7.42423e-13	2.5576e-11	Z5627	yjbH	membrane protein	YjbH outer membrane lipoprotein	WP_000745732.1	AIG71503.1
EDL933_RS15105	1218.33	3.05921	3.05921	0.646243	4.73384	2.20308e-06	2.1763e-05	Z3176	yeeF	low-affinity putrescine importer PlaP	Putrescine importer	WP_000019197.1	AIG69253.1
EDL933_RS20995	589.365	3.05598	3.05598	0.474009	6.44709	1.14016e-10	2.71e-09	NA	NA	hypothetical protein	hypothetical protein	WP_001298386.1	AIG70425.1
EDL933_RS16860	2109.87	3.04354	3.04354	0.570594	5.33399	9.60755e-08	1.26009e-06	Z3536	nuoM	NADH-quinone oxidoreductase subunit M	NADH-ubiquinone oxidoreductase chain M	WP_000926441.1	AIG69604.1
EDL933_RS05440	21.3217	3.03889	3.03889	0.544442	5.58166	2.38234e-08	3.58207e-07	Z1633	NA	hypothetical protein	putative membrane protein	WP_001302285.1	AIG67299.1
EDL933_RS17595	2994.73	3.03735	3.03735	0.663939	4.57475	4.76794e-06	4.369e-05	NA	NA	NAD(P)-dependent oxidoreductase	3-oxoacyl-[acyl-carrier protein] reductase	WP_000517430.1	AIG69749.1
EDL933_RS16765	385.702	-3.02538	3.02538	0.314725	-9.61277	7.06214e-22	8.73619e-20	Z3513	NA	bifunctional UDP-glucuronic acid oxidase/UDP-4-amino-4-deoxy-L-arabinose formyltransferase	Polymyxin resistance protein ArnA_DH, UDP-glucuronic acid decarboxylase	WP_000860282.1	AIG69584.1
EDL933_RS13675	521.065	-3.02283	3.02283	0.525033	-5.7574	8.54177e-09	1.36187e-07	Z2872	MgrB	PhoP regulon feedback inhibition membrane protein MgrB	Putative inner membrane protein	WP_000714550.1	AIG68969.1
EDL933_RS20325	10.8865	3.02138	3.02138	0.713815	4.23271	2.30889e-05	0.000174304	Z4278	cmtB	mannitol-specific cryptic phosphotransferase enzyme IIA component	PTS system, IIA component	WP_001239650.1	AIG70295.1
EDL933_RS19720	1002.22	3.0122	3.0122	0.553567	5.44144	5.28519e-08	7.37623e-07	Z4156	lysA	diaminopimelate decarboxylase	Diaminopimelate decarboxylase	WP_001120698.1	AIG70174.1
EDL933_RS04755	321.868	-3.01156	3.01156	0.311153	-9.6787	3.71423e-22	4.81347e-20	Z1054	GsiB	glutathione-binding protein GsiB	Dipeptide-binding ABC transporter, periplasmic substrate-binding component	WP_000090133.1	AIG67156.1
EDL933_RS17655	346.328	3.00974	3.00974	1.00052	3.00816	0.00262835	0.0101823	Z3703	EutK	carboxysome shell protein	Ethanolamine utilization polyhedral-body-like protein EutK	WP_001301551.1	AIG69761.1
EDL933_RS14575	289.179	3.0056	3.0056	0.983161	3.05708	0.00223501	0.00887321	Z3063	YedY	mononuclear molybdenum enzyme YedY	Putative sulfite oxidase subunit YedY	WP_000740078.1	AIG69147.1
EDL933_RS02140	60.5117	-3.00375	3.00375	0.614115	-4.89118	1.00233e-06	1.08248e-05	Z0464	tauA	taurine ABC transporter substrate-binding protein	Taurine-binding periplasmic protein TauA	WP_001018419.1	AIG66630.1
EDL933_RS21395	140.823	3.00317	3.00317	0.482622	6.22262	4.88926e-10	1.0355e-08	Z4489	NA	N-acetylglucosamine-6-phosphate deacetylase	N-acetylgalactosamine-6-phosphate deacetylase	WP_001301829.1	AIG70507.1
EDL933_RS21240	207.921	2.99969	2.99969	0.461558	6.49906	8.08237e-11	1.98164e-09	NA	NA	glutathione-dependent reductase	Glutathione S-transferase, omega	WP_000531208.1	AIG70475.1
EDL933_RS01645	70.2643	-2.97896	2.97896	0.623288	-4.77942	1.75798e-06	1.79189e-05	NA	NA	ferredoxin	NA	WP_001303809.1	NA
EDL933_RS21825	333.945	2.97123	2.97123	0.771079	3.85334	0.000116516	0.000711781	NA	NA	N-acetylmannosamine kinase	N-acetylmannosamine kinase	WP_000209030.1	AIG70592.1
EDL933_RS23445	1472.33	-2.96859	2.96859	0.529904	-5.60212	2.11744e-08	3.21036e-07	Z4929	yhiX	transcriptional regulator	HTH-type transcriptional regulator gadX	WP_001191074.1	AIG70912.1
EDL933_RS03190	4795.35	-2.96507	2.96507	0.293862	-10.09	6.11619e-24	9.24734e-22	Z0724	fepA	outer membrane receptor FepA	TonB-dependent receptor	WP_001034905.1	AIG66854.1
EDL933_RS16275	1001.09	2.96151	2.96151	0.314561	9.41472	4.74329e-21	5.16355e-19	Z3413	lysP	lysine transporter	Lysine-specific permease	WP_000253274.1	AIG69486.1
EDL933_RS13445	163.878	-2.9609	2.9609	0.443828	-6.67128	2.53578e-11	6.86678e-10	Z2824	yeaH	hypothetical protein	UPF0229 protein YeaH	WP_000219686.1	AIG68920.1
EDL933_RS02225	209.517	-2.95747	2.95747	0.465692	-6.35069	2.14347e-10	4.762e-09	Z0479	phoA	alkaline phosphatase	Alkaline phosphatase	WP_001301493.1	AIG66647.1
EDL933_RS16770	150.075	-2.95644	2.95644	0.362457	-8.15668	3.44351e-16	1.91255e-14	Z3514	ArnD	4-deoxy-4-formamido-L-arabinose- phosphoundecaprenol deformylase ArnD	Polymyxin resistance protein PmrJ, predicted deacetylase	WP_000169742.1	AIG69585.1
EDL933_RS27020	320.565	-2.95028	2.95028	0.481162	-6.13158	8.70092e-10	1.76713e-08	NA	NA	membrane protein	NA	WP_000797656.1	NA
EDL933_RS24460	910.22	2.94414	2.94414	0.720255	4.08763	4.35799e-05	0.000305677	Z5140	Ler	hypothetical protein	Ler protein	WP_001055728.1	AIG71116.1
EDL933_RS26815	278.848	2.94212	2.94212	0.688909	4.2707	1.94861e-05	0.000150231	Z5672	nrfD	cytochrome c nitrite reductase subunit NrfD	NrfD protein	WP_000195186.1	AIG71552.1
EDL933_RS23545	85.6922	-2.94166	2.94166	0.407404	-7.22051	5.17945e-13	1.80716e-11	NA	YhjQ	cellulose synthase operon protein YhjQ	NA	NA	NA
EDL933_RS29070	873.8	-2.94148	2.94148	0.551715	-5.33151	9.73973e-08	1.27436e-06	NA	NA	hypothetical protein	NA	WP_042355957.1	NA
EDL933_RS24455	715.978	2.93996	2.93996	0.726265	4.04806	5.16443e-05	0.000352698	Z5139	NA	EscE/YscE/SsaE family type III secretion system needle protein co-chaperone	hypothetical protein	WP_000628731.1	AIG71115.1
EDL933_RS18855	357.934	-2.93931	2.93931	0.625787	-4.69699	2.64026e-06	2.53009e-05	Z3975	nrdH	NrdH-redoxin	Glutaredoxin-like protein NrdH, required for reduction of Ribonucleotide reductase class Ib	WP_001223227.1	AIG69996.1
EDL933_RS03895	5015	2.93187	2.93187	0.702006	4.17642	2.96127e-05	0.00021752	Z0882	sucC	succinyl-CoA ligase subunit beta	Succinyl-CoA ligase [ADP-forming] beta chain	WP_001048602.1	AIG66998.1
EDL933_RS00035	934.704	2.93119	2.93119	0.610916	4.79802	1.60242e-06	1.64588e-05	Z0006	yaaA	peroxide stress protein YaaA	UPF0246 protein YaaA	WP_000906203.1	AIG66214.1
EDL933_RS23260	232.929	-2.9242	2.9242	0.507973	-5.75661	8.58203e-09	1.36187e-07	Z4890	yhiM	hypothetical protein	hypothetical protein	WP_001028905.1	AIG70872.1
EDL933_RS04100	1531.75	2.92233	2.92233	0.60271	4.84865	1.24304e-06	1.32145e-05	Z0928	galT	galactose-1-phosphate uridylyltransferase	Galactose-1-phosphate uridylyltransferase	WP_000191541.1	AIG67033.1
EDL933_RS08030	106.33	2.91223	2.91223	0.822042	3.54267	0.000396093	0.00208908	Z1717	flgH	flagellar L-ring protein	Flagellar L-ring protein FlgH	WP_001295442.1	AIG67844.1
EDL933_RS03890	5669.9	2.91081	2.91081	0.712874	4.0832	4.44191e-05	0.000311076	Z0881	sucB	dihydrolipoyllysine-residue succinyltransferase component of 2-oxoglutarate dehydrogenase complex	Dihydrolipoamide succinyltransferase component (E2) of 2-oxoglutarate dehydrogenase complex	WP_000099823.1	AIG66997.1
EDL933_RS00850	297.45	2.89807	2.89807	0.355455	8.15313	3.54638e-16	1.94979e-14	NA	SdaR	CdaR family transcriptional regulator	Sugar diacid utilization regulator SdaR	WP_000929450.1	AIG66375.1
EDL933_RS14070	56.4779	-2.89777	2.89777	0.621228	-4.66459	3.09239e-06	2.9375e-05	NA	NA	NA	NA	NA	NA
EDL933_RS04295	13.2703	-2.89672	2.89672	0.726114	-3.98934	6.6257e-05	0.000438198	NA	NA	hypothetical protein	NA	WP_001302660.1	NA
EDL933_RS03900	3695.79	2.89386	2.89386	0.68458	4.22721	2.36611e-05	0.000178129	Z0883	sucD	succinyl-CoA ligase subunit alpha	Succinyl-CoA ligase [ADP-forming] alpha chain	WP_000025458.1	AIG66999.1
EDL933_RS23345	1158.59	-2.89347	2.89347	0.551143	-5.24994	1.52149e-07	1.93492e-06	Z4908	slp	outer membrane protein slp	Starvation lipoprotein Slp	WP_001057453.1	AIG70890.1
EDL933_RS02110	116.093	2.88971	2.88971	0.66387	4.35282	1.34397e-05	0.000108053	NA	fbpC	Fe(3+) ions import ATP-binding protein FbpC	ABC transporter ATP-binding protein	WP_000078833.1	AIG66624.1
EDL933_RS07520	100.799	2.88647	2.88647	0.514928	5.60557	2.0757e-08	3.15588e-07	NA	NA	hypothetical protein	Carbamoylphosphate synthase large subunit	WP_001035166.1	AIG67723.1
EDL933_RS16870	778.912	2.88631	2.88631	0.569366	5.06933	3.99216e-07	4.64302e-06	Z3538	nuoK	NADH-quinone oxidoreductase subunit K	NADH-ubiquinone oxidoreductase chain K	WP_000612644.1	AIG69606.1
EDL933_RS23255	71.3971	-2.88493	2.88493	0.648036	-4.4518	8.51542e-06	7.31064e-05	NA	NA	hypothetical protein	NA	WP_069191173.1	NA
EDL933_RS04105	1746.19	2.86218	2.86218	0.593378	4.82353	1.41042e-06	1.47067e-05	Z0929	galE	UDP-glucose 4-epimerase	UDP-N-acetylglucosamine 4-epimerase	WP_001265443.1	AIG67034.1
EDL933_RS11750	359.143	-2.86103	2.86103	0.516389	-5.54045	3.01702e-08	4.41442e-07	NA	NA	oxidoreductase	hypothetical protein	WP_001302118.1	AIG68584.1
EDL933_RS23745	332.113	2.85482	2.85482	0.606619	4.70612	2.52482e-06	2.43325e-05	Z4989	xylB	xylulokinase	Xylulose kinase	WP_000275365.1	AIG70970.1
EDL933_RS14040	257.03	-2.85305	2.85305	0.528069	-5.40279	6.56105e-08	9.0639e-07	Z2950	otsB	trehalose-phosphatase	Trehalose-6-phosphate phosphatase	WP_001302045.1	AIG69041.1
EDL933_RS16220	195.81	2.84819	2.84819	0.667399	4.2676	1.97591e-05	0.000151843	Z3403	mglC	galactoside ABC transporter permease MglC	Galactose/methyl galactoside ABC transport system, permease protein MglC	WP_001275106.1	AIG69476.1
EDL933_RS01850	808.219	-2.84819	2.84819	0.578229	-4.92571	8.40528e-07	9.26112e-06	Z0401	betT	choline transporter	High-affinity choline uptake protein BetT	WP_000131044.1	AIG66567.1
EDL933_RS27180	20166.3	2.84334	2.84334	0.586554	4.84754	1.25003e-06	1.3263e-05	Z5744	aspA	aspartate ammonia-lyase	Aspartate ammonia-lyase	WP_000069437.1	AIG71625.1
EDL933_RS20015	61.0832	2.8422	2.8422	0.603949	4.70604	2.52579e-06	2.43325e-05	Z4215	MobA	hypothetical protein	Molybdopterin-guanine dinucleotide biosynthesis protein MobA	WP_001301449.1	AIG70230.1
EDL933_RS24985	3625.04	2.84002	2.84002	0.701144	4.05055	5.10965e-05	0.000350275	Z5245	asnA	asparagine synthetase A	Aspartate--ammonia ligase	WP_000845107.1	AIG71213.1
EDL933_RS07080	11.3099	-2.83793	2.83793	0.639404	-4.4384	9.06283e-06	7.68364e-05	Z1511	RutA	pyrimidine monooxygenase RutA	putative monooxygenase RutA in pyrimidine catabolism pathway	WP_001301233.1	AIG67627.1
EDL933_RS01840	1264.75	-2.82711	2.82711	0.61119	-4.62558	3.73552e-06	3.49956e-05	Z0399	betB	betaine-aldehyde dehydrogenase	Betaine aldehyde dehydrogenase	WP_000089099.1	AIG66565.1
EDL933_RS07155	765.858	-2.8241	2.8241	0.453115	-6.23264	4.58638e-10	9.78968e-09	Z1526	ycdS	poly-beta-1,6 N-acetyl-D-glucosamine export porin PgaA	Biofilm PGA outer membrane secretin PgaA	WP_000287458.1	AIG67645.1
EDL933_RS10520	199.389	-2.82045	2.82045	0.606822	-4.6479	3.35338e-06	3.16334e-05	Z2219	NA	diguanylate cyclase	Putative Heme-regulated two-component response regulator	WP_000426292.1	AIG68338.1
EDL933_RS16875	1362.08	2.81901	2.81901	0.591211	4.76819	1.85886e-06	1.86331e-05	Z3539	nuoJ	NADH-quinone oxidoreductase subunit J	NADH-ubiquinone oxidoreductase chain J	WP_000393511.1	AIG69607.1
EDL933_RS23280	127.965	-2.81777	2.81777	0.508556	-5.54073	3.01219e-08	4.41442e-07	Z4894	yhiO	universal stress protein B	Universal stress protein B	WP_000626187.1	AIG70876.1
EDL933_RS16775	177.737	-2.81749	2.81749	0.308673	-9.12775	6.99396e-20	6.04256e-18	Z3515	NA	4-amino-4-deoxy-L-arabinose lipid A transferase	Polymyxin resistance protein ArnT, undecaprenyl phosphate-alpha-L-Ara4N transferase	WP_000844063.1	AIG69586.1
EDL933_RS17660	482.16	2.81583	2.81583	1.00229	2.80939	0.00496351	0.0170128	Z3704	EutL	microcompartment protein EutL	Ethanolamine utilization polyhedral-body-like protein EutL	WP_001111027.1	AIG69762.1
EDL933_RS04060	372.896	-2.80988	2.80988	0.419737	-6.69437	2.16604e-11	6.04603e-10	Z0920	pnuC	nicotinamide riboside transporter PnuC	Ribosyl nicotinamide transporter, PnuC like protein	WP_000345402.1	AIG67025.1
EDL933_RS25025	1289.79	2.80708	2.80708	0.521039	5.38747	7.14568e-08	9.77234e-07	Z5253	rbsK	ribokinase	Ribokinase	WP_001300603.1	AIG71221.1
EDL933_RS13230	31.3629	-2.80156	2.80156	0.467432	-5.99351	2.05359e-09	3.88113e-08	Z2779	NA	arginine N-succinyltransferase	Arginine N-succinyltransferase	WP_000989419.1	AIG68878.1
EDL933_RS17420	569.318	-2.79969	2.79969	0.626659	-4.46764	7.90882e-06	6.82214e-05	Z3655	NA	ion channel protein	Chloride channel protein	WP_000903148.1	AIG69720.1
EDL933_RS02600	289.307	-2.79417	2.79417	0.283379	-9.86018	6.19396e-23	8.64455e-21	Z0563	amtB	ammonia channel	Ammonium transporter	WP_000685029.1	AIG66730.1
EDL933_RS02715	1133.66	2.7941	2.7941	0.619848	4.50771	6.55317e-06	5.79041e-05	Z0592	hemH	ferrochelatase	Ferrochelatase, protoheme ferro-lyase	WP_001250105.1	AIG66755.1
EDL933_RS06535	5395.07	-2.79278	2.79278	0.623176	-4.48152	7.41123e-06	6.4337e-05	Z1406	cspG	cold-shock protein CspG	Cold shock protein CspG	WP_000066490.1	AIG67522.1
EDL933_RS17665	606.471	2.78744	2.78744	1.00415	2.77593	0.00550437	0.018494	Z3705	eutC	ethanolamine ammonia-lyase light chain	Ethanolamine ammonia-lyase light chain	WP_000372370.1	AIG69763.1
EDL933_RS18345	493.018	-2.78355	2.78355	0.389987	-7.13755	9.50118e-13	3.19228e-11	Z3856	nadB	L-aspartate oxidase	L-aspartate oxidase	WP_001094279.1	AIG69899.1
EDL933_RS17570	998.914	-2.78081	2.78081	0.274438	-10.1328	3.95324e-24	6.14785e-22	Z3686	cysM	cysteine synthase B	Cysteine synthase B	WP_001301606.1	AIG69744.1
EDL933_RS29140	213.289	2.77915	2.77915	0.660162	4.20979	2.55604e-05	0.000191632	NA	NA	NA	NA	NA	NA
EDL933_RS00085	1370.11	-2.7767	2.7767	0.272869	-10.1759	2.53956e-24	4.18874e-22	Z0018	nhaA	Na+/H+ antiporter NhaA	Na+/H+ antiporter NhaA type	WP_000681368.1	AIG66223.1
EDL933_RS10490	951.522	-2.77666	2.77666	0.37821	-7.34159	2.11065e-13	7.81515e-12	Z2213	yddB	hypothetical protein	hypothetical protein	WP_000832417.1	AIG68333.1
EDL933_RS07315	5.77519	2.77511	2.77511	0.804624	3.44895	0.000562764	0.00284677	NA	NA	hypothetical protein	NA	WP_000579535.1	NA
EDL933_RS13020	455.514	-2.77458	2.77458	0.680215	-4.07898	4.5233e-05	0.00031605	Z2735	NA	hypothetical protein	Selenoprotein O and cysteine-containing-like protein	WP_000175641.1	AIG68837.1
EDL933_RS16855	1622.37	2.76925	2.76925	0.516961	5.35679	8.47128e-08	1.14132e-06	NA	NA	NADH-quinone oxidoreductase subunit N	NADH-ubiquinone oxidoreductase chain N	WP_000156701.1	AIG69603.1
EDL933_RS21400	214.911	2.76767	2.76767	0.516759	5.35582	8.51698e-08	1.14464e-06	Z4490	agaS	aldose isomerase	Galactosamine-6-phosphate isomerase	WP_001114858.1	AIG70509.1
EDL933_RS14495	100.474	-2.76767	2.76767	0.572522	-4.83417	1.33702e-06	1.41105e-05	Z3045	dsrA	mannosyl-3-phosphoglycerate phosphatase	Putative mannosyl-3-phosphoglycerate phosphatase	WP_000491488.1	AIG69129.1
EDL933_RS18865	1818.92	-2.76723	2.76723	0.530379	-5.21745	1.81401e-07	2.26981e-06	Z3977	nrdE	ribonucleotide-diphosphate reductase subunit alpha	Ribonucleotide reductase of class Ib (aerobic), alpha subunit	WP_000246553.1	AIG69998.1
EDL933_RS18860	615.259	-2.76675	2.76675	0.579127	-4.77745	1.7753e-06	1.79958e-05	Z3976	nrdI	protein NrdI	Ribonucleotide reduction protein NrdI	WP_000080947.1	AIG69997.1
EDL933_RS03390	243.55	-2.7663	2.7663	0.691554	-4.00012	6.33116e-05	0.000421793	Z0767	crcA	phospholipid:lipid A palmitoyltransferase	Lipid A acylation protein PagP, palmitoyltransferase	WP_001301703.1	AIG66897.1
EDL933_RS09645	19.5724	2.76459	2.76459	0.714826	3.8675	0.000109958	0.000677041	Z2055	NA	hypothetical protein	putative rem protein	WP_001217394.1	AIG68166.1
EDL933_RS00370	85.3855	2.76118	2.76118	0.45309	6.09412	1.10044e-09	2.20209e-08	Z0077	tbpA	thiamine transporter substrate binding subunit	Thiamin ABC transporter, substrate-binding component	WP_001301693.1	AIG66278.1
EDL933_RS16865	2674.07	2.75509	2.75509	0.579481	4.7544	1.99032e-06	1.98413e-05	Z3537	nuoL	NADH:ubiquinone oxidoreductase subunit L	NADH-ubiquinone oxidoreductase chain L	WP_001056618.1	AIG69605.1
EDL933_RS08020	230.166	2.7548	2.7548	0.853511	3.22761	0.00124829	0.00552842	Z1715	flgF	flagellar basal body rod protein FlgF	Flagellar basal-body rod protein FlgF	WP_000349287.1	AIG67842.1
EDL933_RS01920	43.2316	2.7513	2.7513	0.574717	4.78723	1.69097e-06	1.73006e-05	Z0416	RbsA	ABC transporter ATP-binding protein	Ribose ABC transport system, ATP-binding protein RbsA	WP_000447323.1	AIG66584.1
EDL933_RS14490	82.6608	-2.75069	2.75069	0.538543	-5.10764	3.26203e-07	3.93686e-06	Z3043	NA	hypothetical protein	putative cytoplasmic protein	WP_000844800.1	AIG69128.1
EDL933_RS17675	493.648	2.74963	2.74963	1.00896	2.7252	0.00642623	0.0210331	Z3707	eutA	ethanolamine utilization protein EutA	Ethanolamine utilization protein EutA	WP_001097464.1	AIG69765.1
EDL933_RS20375	1545.54	2.74848	2.74848	0.756532	3.633	0.000280149	0.00153715	Z4288	galP	MFS transporter	Arabinose-proton symporter	WP_001112296.1	AIG70307.1
EDL933_RS17425	862.64	-2.74774	2.74774	0.568658	-4.83197	1.35185e-06	1.42324e-05	Z3656	NA	hypothetical protein	hypothetical protein	WP_000490072.1	AIG69721.1
EDL933_RS10265	223.907	-2.74506	2.74506	0.689544	-3.98098	6.86331e-05	0.000450462	NA	NA	hypothetical protein	NA	WP_000901365.1	NA
EDL933_RS07135	299.598	-2.74286	2.74286	0.297662	-9.21465	3.12282e-20	2.88093e-18	NA	PhoH	phosphate starvation protein PhoH	NA	WP_000258765.1	NA
EDL933_RS01845	493.66	-2.73931	2.73931	0.579544	-4.72666	2.28245e-06	2.23844e-05	Z0400	betI	transcriptional regulator	HTH-type transcriptional regulator BetI	WP_001301903.1	AIG66566.1
EDL933_RS23135	288.216	2.73288	2.73288	0.51047	5.35366	8.61915e-08	1.15552e-06	Z4865	NA	3-ketoacyl-ACP reductase	3-oxoacyl-[ACP] reductase	WP_000091664.1	AIG70849.1
EDL933_RS00095	93.1562	-2.73216	2.73216	0.48969	-5.57936	2.41403e-08	3.60977e-07	Z0020	NA	hypothetical protein	hypothetical protein	WP_000128194.1	AIG66225.1
EDL933_RS19090	251.166	-2.73145	2.73145	0.842087	-3.24366	0.00118004	0.00527741	Z4027	hycG	formate hydrogenlyase subunit 7	Formate hydrogenlyase subunit 7	WP_000067401.1	AIG70045.1
EDL933_RS27015	4759.42	-2.72974	2.72974	0.550799	-4.95596	7.19722e-07	8.04404e-06	Z5713	proP	proline/betaine transporter	L-Proline/Glycine betaine transporter ProP	WP_001298520.1	AIG71595.1
EDL933_RS16325	10.6949	2.72665	2.72665	0.608949	4.47763	7.5478e-06	6.53143e-05	Z3423	yeiC	pseudouridine kinase	Pseudouridine kinase	WP_001208146.1	AIG69496.1
EDL933_RS06450	3372.82	2.72232	2.72232	0.772034	3.52616	0.000421626	0.00219819	Z1390	hyaB	hydrogenase 2 large subunit	Uptake hydrogenase large subunit	WP_000107391.1	AIG67506.1
EDL933_RS18815	265.4	2.72071	2.72071	0.485704	5.60158	2.12404e-08	3.21144e-07	Z3966	NA	transcriptional regulator	Transcriptional regulator, ArsR family	WP_000138003.1	AIG69987.1
EDL933_RS20745	2212.45	-2.71914	2.71914	0.353248	-7.69754	1.3871e-14	5.99206e-13	Z4359	exbB	biopolymer transporter ExbB	MotA/TolQ/ExbB proton channel family protein	WP_000527844.1	AIG70379.1
EDL933_RS16880	1368.3	2.71903	2.71903	0.620441	4.38241	1.17374e-05	9.54959e-05	Z3540	nuoI	NADH-quinone oxidoreductase subunit I	NADH-ubiquinone oxidoreductase chain I	WP_000172749.1	AIG69608.1
EDL933_RS07160	287.449	-2.70451	2.70451	0.471891	-5.7312	9.97203e-09	1.56005e-07	Z1527	ycdT	GGDEF domain-containing protein	Sensory box/GGDEF domain protein	WP_000409847.1	AIG67646.1
EDL933_RS01640	672.369	-2.69812	2.69812	0.397796	-6.78268	1.17968e-11	3.45214e-10	Z0353	yagU	hypothetical protein	DUF1440 domain-containing membrane protein	WP_001019920.1	AIG66524.1
EDL933_RS17725	526.082	2.69474	2.69474	1.04679	2.57429	0.0100445	0.0303735	Z3717	EutP	ethanolamine utilization protein EutP	Ethanolamine utilization protein EutP	WP_000820782.1	AIG69775.1
EDL933_RS26720	11.7261	2.69204	2.69204	0.594805	4.52592	6.01326e-06	5.37441e-05	NA	NA	hypothetical protein	hypothetical protein	NA	AIG71531.1
EDL933_RS13730	468.154	-2.68202	2.68202	0.466865	-5.74475	9.20594e-09	1.4524e-07	Z2883	NA	hypothetical protein	hypothetical protein	WP_001295499.1	AIG68980.1
EDL933_RS14580	115.57	2.6797	2.6797	0.805387	3.32722	0.000877185	0.00414095	Z3064	YedZ	sulfoxide reductase heme-binding subunit YedZ	Membrane protein YedZ	WP_001240083.1	AIG69148.1
EDL933_RS23190	59.2803	2.67898	2.67898	0.555063	4.82644	1.38996e-06	1.45491e-05	Z4876	NA	PTS sugar transporter subunit IIB	Putative carbohydrate PTS system, IIB component	WP_000084025.1	AIG70860.1
EDL933_RS22870	807.057	2.67632	2.67632	0.457164	5.85418	4.79377e-09	8.1539e-08	Z4807	yhhW	quercetin 2,3-dioxygenase	Qercetin 2,3-dioxygenase	WP_000639806.1	AIG70795.1
EDL933_RS01830	170.838	-2.66111	2.66111	0.635563	-4.18701	2.82656e-05	0.000208468	NA	NA	hypothetical protein	NA	WP_001303812.1	NA
EDL933_RS17195	621.081	2.65999	2.65999	0.523803	5.07823	3.80963e-07	4.45123e-06	Z3608	fadL	long-chain fatty acid transporter	Long-chain fatty acid transport protein	WP_001301981.1	AIG69676.1
EDL933_RS04055	343.461	-2.65103	2.65103	0.458415	-5.78303	7.33664e-09	1.20645e-07	Z0919	nadA	quinolinate synthase	Quinolinate synthetase	WP_000115278.1	AIG67024.1
EDL933_RS07830	4.15059	-2.64983	2.64983	0.832899	-3.18146	0.00146536	0.00629517	NA	NA	hypothetical protein	NA	WP_001301521.1	NA
EDL933_RS14020	482.097	2.64112	2.64112	0.51729	5.1057	3.29578e-07	3.96879e-06	Z2945	flhC	flagellar transcriptional regulator FlhC	Flagellar transcriptional activator FlhC	WP_001291603.1	AIG69037.1
EDL933_RS28785	736.365	2.63435	2.63435	0.321592	8.19158	2.57809e-16	1.49282e-14	NA	NA	peptidase C39	Methionine ABC transporter ATP-binding protein	WP_001411676.1	AIG71930.1
EDL933_RS03280	56.5052	-2.62905	2.62905	0.517716	-5.07817	3.8109e-07	4.45123e-06	Z0743	ybdL	aminotransferase	Methionine aminotransferase, PLP-dependent	WP_000183925.1	AIG66874.1
EDL933_RS26810	170.432	2.62705	2.62705	0.69094	3.80213	0.000143456	0.000852433	Z5671	nrfC	protein NrfC	NrfC protein	WP_000220281.1	AIG71551.1
EDL933_RS01495	51.5846	-2.62284	2.62284	0.518078	-5.06263	4.13507e-07	4.7786e-06	Z0322	NA	transposase	IS2 transposase	WP_071525055.1	AIG66497.1
EDL933_RS10735	3679.53	-2.62267	2.62267	0.340657	-7.69886	1.37284e-14	5.9779e-13	Z2267	NA	hypothetical protein	hypothetical protein	WP_000550626.1	AIG68383.1
EDL933_RS13015	102.033	-2.61521	2.61521	0.548441	-4.76843	1.85665e-06	1.86331e-05	Z2734	ydiE	hemin uptake protein HemP homolog	Hemin uptake protein HemP	WP_001270809.1	AIG68836.1
EDL933_RS01835	1187.28	-2.61395	2.61395	0.646205	-4.04508	5.23063e-05	0.000356771	Z0398	betA	oxygen-dependent choline dehydrogenase	Choline dehydrogenase	WP_001159114.1	AIG66564.1
EDL933_RS24775	86.4985	2.61056	2.61056	1.05137	2.48301	0.0130279	0.0376185	NA	NA	tryptophanase leader peptide	NA	WP_001364348.1	NA
EDL933_RS26595	117.669	-2.60822	2.60822	0.588142	-4.43467	9.22141e-06	7.79381e-05	Z5628	yjbA	phosphate-starvation-inducible protein PsiE	PsiE protein	WP_000202900.1	AIG71506.1
EDL933_RS18820	513.294	2.60816	2.60816	0.468482	5.56725	2.58788e-08	3.82767e-07	Z3967	ygaP	membrane protein	Rhodanese-related sulfurtransferase	WP_001229446.1	AIG69988.1
EDL933_RS08025	266.079	2.60769	2.60769	0.831507	3.1361	0.00171209	0.00713547	Z1716	flgG	flagellar basal body rod protein FlgG	Flagellar basal-body rod protein FlgG	WP_000625837.1	AIG67843.1
EDL933_RS05250	157.405	-2.5999	2.5999	0.402144	-6.4651	1.01229e-10	2.41662e-09	NA	NA	hypothetical protein	NA	WP_001303896.1	NA
EDL933_RS27980	303.193	-2.59634	2.59634	0.552003	-4.70349	2.5575e-06	2.45945e-05	Z5910	fimB	type 1 fimbriae regulatory protein FimB	type 1 fimbriae regulatory protein FimB	WP_000790583.1	AIG71786.1
EDL933_RS03885	10911.5	2.59506	2.59506	0.671227	3.86614	0.000110572	0.000680004	Z0880	sucA	2-oxoglutarate dehydrogenase subunit E1	2-oxoglutarate dehydrogenase E1 component	WP_001181473.1	AIG66996.1
EDL933_RS29310	1370.25	2.59484	2.59484	0.328195	7.90639	2.64952e-15	1.25403e-13	NA	NA	hypothetical protein	NA	WP_001332621.1	NA
EDL933_RS27575	230.566	2.59421	2.59421	0.346492	7.48706	7.04341e-14	2.71896e-12	Z5827	ytfJ	hypothetical protein	Protein ytfJ precursor	WP_000175287.1	AIG71701.1
EDL933_RS05315	93.3751	2.59369	2.59369	0.310332	8.3578	6.3896e-17	4.19019e-15	NA	NA	hypothetical protein	NA	WP_001040060.1	NA
EDL933_RS01535	3.93721	2.5934	2.5934	0.826576	3.13753	0.0017038	0.00710635	Z0331	NA	hypothetical protein	hypothetical protein	WP_000350115.1	AIG66503.1
EDL933_RS18030	595.902	2.59141	2.59141	0.640689	4.04472	5.23854e-05	0.000356863	Z3781	ndk	nucleoside-diphosphate kinase	Nucleoside diphosphate kinase	WP_000963837.1	AIG69835.1
EDL933_RS25020	5147.9	2.59041	2.59041	0.694511	3.72983	0.000191606	0.00109664	Z5252	rbsB	D-ribose ABC transporter substrate-binding protein	Ribose ABC transport system, periplasmic ribose-binding protein RbsB	WP_001056273.1	AIG71220.1
EDL933_RS22400	5494.22	2.5797	2.5797	0.403496	6.39338	1.62263e-10	3.72657e-09	Z4705	fkpA	FKBP-type peptidyl-prolyl cis-trans isomerase	FKBP-type peptidyl-prolyl cis-trans isomerase FkpA precursor	WP_000838261.1	AIG70698.1
EDL933_RS26765	153.157	-2.57969	2.57969	0.778967	-3.31168	0.000927388	0.00431803	Z5662	soxR	redox-sensitive transcriptional activator SoxR	Redox-sensitive transcriptional activator SoxR	WP_000412428.1	AIG71540.1
EDL933_RS13225	43.6779	-2.57905	2.57905	0.444651	-5.80016	6.62504e-09	1.10275e-07	Z2778	NA	N-succinylglutamate 5-semialdehyde dehydrogenase	Succinylglutamic semialdehyde dehydrogenase	WP_000177232.1	AIG68877.1
EDL933_RS18880	588.455	-2.57755	2.57755	0.78095	-3.30053	0.000965024	0.00447032	Z3980	proW	glycine/betaine ABC transporter permease	L-proline glycine betaine ABC transport system permease protein ProW	WP_000774978.1	AIG70001.1
EDL933_RS24190	83.7393	2.57706	2.57706	0.338194	7.62007	2.5354e-14	1.04547e-12	NA	XynT	sugar transporter	Xyloside transporter XynT	WP_000834456.1	AIG71062.1
EDL933_RS06210	157.447	-2.5716	2.5716	0.280384	-9.1717	4.65618e-20	4.15469e-18	Z1787	NA	CAAX protease family protein	hypothetical protein	WP_000265265.1	AIG67458.1
EDL933_RS13930	28.4497	2.56601	2.56601	0.520658	4.92839	8.29113e-07	9.15387e-06	Z2926	yecK	cytochrome c-type protein TorY	Cytochrome c-type protein TorY	WP_001214277.1	AIG69018.1
EDL933_RS18260	365.12	-2.56166	2.56166	0.508578	-5.0369	4.73122e-07	5.41009e-06	NA	NA	phosphatidylglycerophosphatase C	Hypothetical protein, phosphoserine phosphatase like protein	WP_000190651.1	AIG69885.1
EDL933_RS24450	614.837	2.56128	2.56128	0.762908	3.35726	0.000787195	0.00376512	Z5138	Orf3	hypothetical protein	Orf3	WP_000029559.1	AIG71114.1
EDL933_RS14450	155.181	2.5552	2.5552	0.823048	3.10456	0.00190565	0.00779296	Z3035	fliM	flagellar motor switch protein FliM	Flagellar motor switch protein FliM	WP_001295641.1	AIG69120.1
EDL933_RS14025	462.897	2.55376	2.55376	0.546182	4.67566	2.93006e-06	2.78816e-05	Z2946	flhD	flagellar transcriptional activator FlhD	Flagellar transcriptional activator FlhD	WP_001302091.1	AIG69038.1
EDL933_RS19125	188.978	-2.55153	2.55153	1.0038	-2.54187	0.011026	0.0326258	Z4033	hycA	formate hydrogenlyase regulatory protein HycA	Formate hydrogenlyase regulatory protein HycA	WP_000158056.1	AIG70051.1
EDL933_RS10915	988.482	2.54572	2.54572	0.467606	5.44417	5.20477e-08	7.28267e-07	Z2306	aldA	aldehyde dehydrogenase	Aldehyde dehydrogenase A	WP_000115947.1	AIG68420.1
EDL933_RS12725	1377.01	2.54551	2.54551	0.274066	9.28794	1.57303e-20	1.50211e-18	Z2668	nemA	alkene reductase	N-ethylmaleimide reductase	WP_000093602.1	AIG68779.1
EDL933_RS21285	786.695	2.54398	2.54398	0.999284	2.54581	0.0109025	0.0323807	Z4465	yhaR	reactive intermediate/imine deaminase	Hypothetical protein TdcF in cluster with anaerobic degradation of L-threonine to propionate	WP_000719990.1	AIG70484.1
EDL933_RS12510	358.633	-2.54053	2.54053	0.510942	-4.97224	6.61832e-07	7.42753e-06	Z2610	rstB	two-component sensor histidine kinase	Sensory histidine kinase in two-component regulatory system with RstA	WP_000732491.1	AIG68735.1
EDL933_RS28300	13.7686	-2.53764	2.53764	0.763618	-3.32318	0.000889963	0.00418031	Z5966	yjjQ	helix-turn-helix transcriptional regulator	Putative regulator	WP_000936635.1	AIG71846.1
EDL933_RS14135	234.147	-2.53654	2.53654	0.469548	-5.40209	6.58687e-08	9.07653e-07	Z2972	NA	hypothetical protein	unknown protein encoded by prophage CP-933T	WP_000159449.1	AIG69061.1
EDL933_RS01225	11.6815	2.52825	2.52825	0.571058	4.42731	9.54135e-06	7.98978e-05	Z0265	NA	hypothetical protein	hypothetical protein	WP_000615503.1	AIG66442.1
EDL933_RS14325	132.963	2.52654	2.52654	0.875251	2.88665	0.00389372	0.0140076	Z3012	fliA	RNA polymerase sigma factor FliA	RNA polymerase sigma factor for flagellar operon	WP_001087467.1	AIG69096.1
EDL933_RS02230	53.0637	-2.52514	2.52514	0.535221	-4.71794	2.38246e-06	2.32396e-05	Z0480	psiF	phosphate starvation-inducible protein PsiF	Phosphate starvation-inducible protein PsiF	WP_001295332.1	AIG66648.1
EDL933_RS16125	30.6596	-2.52212	2.52212	0.767089	-3.28791	0.00100933	0.00463405	Z3384	yohC	YIP1 family protein	Putative membrane protein	WP_001295454.1	AIG69456.1
EDL933_RS19060	137.753	-2.51929	2.51929	0.777886	-3.23864	0.00120102	0.00535392	Z4021	hydN	electron transporter HydN	Fe-S-cluster-containing hydrogenase components 2	WP_001078777.1	AIG70038.1
EDL933_RS05265	14.2269	-2.51746	2.51746	0.674843	-3.73044	0.000191143	0.00109664	Z1598	NA	transposase	Transposase	WP_000435663.1	AIG67258.1
EDL933_RS27495	13464.8	2.51445	2.51445	0.62904	3.99728	6.4075e-05	0.000425245	Z5811	rpsR	30S ribosomal protein S18	SSU ribosomal protein S18p, zinc-independent	WP_000135199.1	AIG71685.1
EDL933_RS19365	6.09073	2.5122	2.5122	0.62325	4.0308	5.55877e-05	0.000375856	Z4085	ygcW	oxidoreductase	2-deoxy-D-gluconate 3-dehydrogenase	WP_000021347.1	AIG70103.1
EDL933_RS18870	758.659	-2.51201	2.51201	0.61315	-4.09689	4.18738e-05	0.000295232	Z3978	nrdF	ribonucleotide-diphosphate reductase subunit beta	Ribonucleotide reductase of class Ib (aerobic), beta subunit	WP_000777971.1	AIG69999.1
EDL933_RS13215	28.6484	-2.50799	2.50799	0.496475	-5.05159	4.3814e-07	5.04185e-06	Z2776	ydjS	succinylglutamate desuccinylase	Succinylglutamate desuccinylase	WP_000368529.1	AIG68875.1
EDL933_RS01030	292.642	-2.50731	2.50731	0.367776	-6.81749	9.26438e-12	2.74054e-10	Z0211	abc	methionine import ATP-binding protein MetN	Methionine ABC transporter ATP-binding protein	WP_000593994.1	AIG66413.1
EDL933_RS05270	9.88186	-2.50609	2.50609	0.677692	-3.69798	0.00021732	0.00122578	Z1599	NA	transposase	Transposase	WP_000624701.1	AIG67259.1
EDL933_RS18465	9145.64	2.49932	2.49932	0.548002	4.5608	5.09603e-06	4.63841e-05	Z3890	yfiA	ribosome-associated inhibitor A	Ribosome hibernation protein YfiA	WP_000178456.1	AIG69919.1
EDL933_RS14005	371.757	2.49586	2.49586	0.872513	2.86055	0.00422912	0.0150059	Z2942	cheA	chemotaxis protein CheA	Signal transduction histidine kinase CheA	WP_000355035.1	AIG69034.1
EDL933_RS18850	186.092	-2.49458	2.49458	0.460082	-5.42204	5.89217e-08	8.1814e-07	Z3974	NA	carboxymuconolactone decarboxylase family protein	4-carboxymuconolactone decarboxylase domain/alkylhydroperoxidase AhpD family core domain protein	WP_000209792.1	AIG69995.1
EDL933_RS14930	485.017	-2.49227	2.49227	0.29154	-8.54863	1.2456e-17	8.58206e-16	Z3138	shiA	MFS transporter	Shikimate transporter	WP_000378596.1	AIG69218.1
EDL933_RS11940	91.4743	-2.48954	2.48954	0.537462	-4.63203	3.62095e-06	3.39807e-05	Z2562	NA	hypothetical protein	putative transposase	WP_000190934.1	AIG68622.1
EDL933_RS07640	38.0728	-2.48879	2.48879	0.479249	-5.19312	2.06802e-07	2.55824e-06	NA	NA	hypothetical protein	NA	WP_001304206.1	NA
EDL933_RS00205	41.3122	2.48746	2.48746	0.652633	3.81143	0.000138166	0.000824603	NA	NA	carnitinyl-CoA dehydratase	Carnitine racemase	WP_001303785.1	AIG66245.1
EDL933_RS19100	426.049	-2.48496	2.48496	0.894536	-2.77793	0.00547056	0.0184487	Z4029	hycE	formate hydrogenlyase subunit 5	Formate hydrogenlyase subunit 5	WP_001288134.1	AIG70047.1
EDL933_RS03950	4.63552	2.48441	2.48441	0.69386	3.58056	0.000342858	0.00184041	Z0895	NA	glutamate mutase sigma subunit	Methylaspartate mutase S chain	WP_000710390.1	AIG67010.1
EDL933_RS13220	62.3443	-2.48276	2.48276	0.357873	-6.93755	3.98946e-12	1.21992e-10	Z2777	NA	succinylarginine dihydrolase	Succinylarginine dihydrolase	WP_000995025.1	AIG68876.1
EDL933_RS13515	112.976	-2.48143	2.48143	0.513619	-4.83126	1.35671e-06	1.4256e-05	Z2839	yeaR	hypothetical protein	Putative cytoplasmic protein	WP_000939317.1	AIG68935.1
EDL933_RS10285	173.452	-2.47827	2.47827	0.232072	-10.6789	1.27799e-26	2.67542e-24	Z2168	ydeD	O-acetylserine/cysteine exporter	Permease of the drug/metabolite transporter (DMT) superfamily	WP_000087233.1	AIG68292.1
EDL933_RS09020	23.5875	-2.47713	2.47713	0.624911	-3.96398	7.37107e-05	0.000481641	Z1922	yciE	YciE/YciF family protein	Protein yciE	WP_001079482.1	AIG68040.1
EDL933_RS24780	586.26	2.4755	2.4755	1.0025	2.46933	0.0135365	0.0388193	Z5203	tnaA	tryptophanase	Tryptophanase	WP_001302010.1	AIG71173.1
EDL933_RS13600	1168.46	2.47111	2.47111	0.261966	9.43294	3.98755e-21	4.52171e-19	Z2857	sdaA	L-serine dehydratase	L-serine dehydratase 1	WP_000624305.1	AIG68955.1
EDL933_RS10630	17.1432	2.47011	2.47011	0.58943	4.19067	2.78134e-05	0.000205971	Z2242	NA	hypothetical protein	internalin, putative	WP_000671689.1	AIG68360.1
EDL933_RS14380	49.9443	-2.46921	2.46921	0.657423	-3.75588	0.00017273	0.00100446	Z3022	yedL	N-acetyltransferase	hypothetical protein	WP_000494168.1	AIG69107.1
EDL933_RS28040	2271.67	2.46298	2.46298	0.691987	3.55929	0.000371864	0.00197855	Z5920	uxuA	mannonate dehydratase	Mannonate dehydratase	WP_000438581.1	AIG71796.1
EDL933_RS06455	1680.13	2.4544	2.4544	0.769575	3.1893	0.00142619	0.00616093	Z1391	hyaC	Ni/Fe-hydrogenase B-type cytochrome subunit	Ni,Fe-hydrogenase I cytochrome b subunit	WP_001186424.1	AIG67507.1
EDL933_RS21265	159.268	2.44996	2.44996	0.625293	3.9181	8.92506e-05	0.000563563	Z44	YhaL	hypothetical protein	Uncharacterized protein YhaL	WP_000987189.1	AIG70480.1
EDL933_RS16885	1828.28	2.44915	2.44915	0.621792	3.93886	8.18689e-05	0.00052425	Z3541	nuoH	NADH-quinone oxidoreductase subunit H	NADH-ubiquinone oxidoreductase chain H	WP_000118507.1	AIG69609.1
EDL933_RS02130	100.851	2.44553	2.44553	0.346217	7.06358	1.62265e-12	5.35279e-11	Z0462	NA	sensor histidine kinase	Sensor histidine protein kinase UhpB, glucose-6-phosphate specific	WP_000089287.1	AIG66628.1
EDL933_RS02720	321.708	2.4426	2.4426	0.580159	4.21022	2.55122e-05	0.000191535	Z0593	ybaC	acetylesterase	Acetyl esterase	WP_000801803.1	AIG66756.1
EDL933_RS11675	221.857	-2.43928	2.43928	0.301505	-8.09035	5.94943e-16	3.17478e-14	Z2491	PuuA	gamma-glutamylputrescine synthetase PuuA	Gamma-glutamyl-putrescine synthetase	WP_001298814.1	AIG68569.1
EDL933_RS13615	281.936	2.43861	2.43861	0.457902	5.32561	1.00612e-07	1.30373e-06	NA	NA	hypothetical protein	NA	WP_001303534.1	NA
EDL933_RS27500	12934.2	2.43821	2.43821	0.633335	3.84979	0.000118219	0.000718955	Z5812	rplI	50S ribosomal protein L9	LSU ribosomal protein L9p	WP_001196062.1	AIG71686.1
EDL933_RS21290	2288.91	2.43146	2.43146	0.994754	2.44428	0.014514	0.0409961	Z4466	tdcE	formate acetyltransferase	2-ketobutyrate formate-lyase	WP_000861740.1	AIG70485.1
EDL933_RS04770	95.3199	-2.42314	2.42314	0.604746	-4.00688	6.15267e-05	0.000411413	Z1057	NA	cyclic di-GMP phosphodiesterase	hypothetical protein	WP_000950320.1	AIG67159.1
EDL933_RS16685	1991.77	2.42024	2.42024	0.86905	2.78493	0.00535392	0.0181566	Z3497	glpQ	glycerophosphoryl diester phosphodiesterase	Glycerophosphoryl diester phosphodiesterase, periplasmic	WP_000779084.1	AIG69567.1
EDL933_RS13235	70.1772	-2.41969	2.41969	0.607113	-3.98557	6.73184e-05	0.000444139	Z2780	cstC	succinylornithine aminotransferase	Succinylornithine transaminase	WP_000082019.1	AIG68879.1
EDL933_RS27490	13933.9	2.41875	2.41875	0.625262	3.86838	0.00010956	0.000675351	NA	NA	primosomal replication protein N	NA	WP_001296681.1	NA
EDL933_RS02155	72.9296	-2.41682	2.41682	0.49217	-4.91053	9.08291e-07	9.92737e-06	Z0467	tauD	taurine dioxygenase	Alpha-ketoglutarate-dependent taurine dioxygenase	WP_000004024.1	AIG66633.1
EDL933_RS05480	90.835	-2.41431	2.41431	0.360249	-6.70178	2.0589e-11	5.86733e-10	Z1640	NA	hypothetical protein	putative hemolysin activator protein	WP_001345400.1	AIG67308.1
EDL933_RS07920	258.894	2.41323	2.41323	0.584378	4.12957	3.63442e-05	0.000260292	Z1693	NA	cytochrome b	Cytochrome B561	WP_000011108.1	AIG67821.1
EDL933_RS03880	2289.07	2.40882	2.40882	0.660334	3.64787	0.000264418	0.00145819	NA	NA	NA	NA	NA	NA
EDL933_RS26615	341.777	2.40872	2.40872	0.716179	3.36329	0.000770199	0.00370008	Z5632	malE	maltose-binding periplasmic protein	Maltose/maltodextrin ABC transporter, substrate binding periplasmic protein MalE	WP_000695387.1	AIG71510.1
EDL933_RS27985	38.0851	-2.40833	2.40833	0.551204	-4.36921	1.24695e-05	0.000100999	Z5911	fimE	tyrosine recombinase	type 1 fimbriae regulatory protein FimE	WP_000044700.1	AIG71787.1
EDL933_RS25770	2426.36	2.40312	2.40312	0.548074	4.38466	1.16168e-05	9.46559e-05	Z5433	fdhE	formate dehydrogenase accessory protein FdhE	formate dehydrogenase formation protein FdhE	WP_000027708.1	AIG71354.1
EDL933_RS06540	875.229	-2.40213	2.40213	0.523886	-4.58522	4.53508e-06	4.17672e-05	NA	NA	cold-shock protein	NA	WP_001303885.1	NA
EDL933_RS20755	305.107	-2.40134	2.40134	0.375651	-6.39247	1.63224e-10	3.73289e-09	Z4361	metC	cystathionine beta-lyase	Cystathionine beta-lyase	WP_001302355.1	AIG70380.1
EDL933_RS16825	431.133	-2.40084	2.40084	0.347585	-6.90721	4.94285e-12	1.49466e-10	Z3526	elaB	protein ElaB	ElaB protein	WP_000070621.1	AIG69596.1
EDL933_RS21820	210.048	2.40019	2.40019	0.703417	3.41219	0.000644429	0.00318585	Z4579	yhcH	hypothetical protein	Putative sugar isomerase involved in processing of exogenous sialic acid	WP_000979870.1	AIG70591.1
EDL933_RS09215	48.2443	-2.39742	2.39742	0.583737	-4.10703	4.00783e-05	0.000284786	Z1961	prrA	TonB-dependent receptor	Putative TonB dependent outer membrane receptor	WP_001302893.1	AIG68081.1
EDL933_RS14140	223.751	-2.39678	2.39678	0.514866	-4.65515	3.23745e-06	3.0646e-05	Z2973	NA	hypothetical protein	hypothetical protein	WP_000514287.1	AIG69062.1
EDL933_RS13670	752.8	-2.39276	2.39276	0.415276	-5.76184	8.32034e-09	1.33987e-07	Z2871	NA	hypothetical protein	hypothetical protein	WP_001006862.1	AIG68968.1
EDL933_RS19500	960.965	2.39074	2.39074	0.387501	6.16962	6.84552e-10	1.42759e-08	Z4113	sdaC	serine transporter	Serine transporter	WP_000450476.1	AIG70132.1
EDL933_RS03235	462.485	-2.38897	2.38897	0.307365	-7.77243	7.69958e-15	3.40722e-13	Z0734	fepB	Fe2+-enterobactin ABC transporter substrate-binding protein	Ferric enterobactin-binding periplasmic protein FepB	WP_001234301.1	AIG66864.1
EDL933_RS05385	2.95792	-2.38824	2.38824	0.884242	-2.70089	0.00691532	0.0223649	Z1620	NA	hypothetical protein	hypothetical protein	WP_000477623.1	AIG67282.1
EDL933_RS11835	108.903	-2.38398	2.38398	0.416894	-5.71845	1.07502e-08	1.66791e-07	Z2534	NA	hypothetical protein	hypothetical protein	WP_001295577.1	AIG68599.1
EDL933_RS17745	428.804	-2.38248	2.38248	0.257183	-9.26375	1.97371e-20	1.85223e-18	Z3721	tktB	transketolase	Transketolase	WP_000087269.1	AIG69779.1
EDL933_RS22490	927.403	2.38097	2.38097	0.193778	12.2871	1.06253e-34	6.42595e-32	Z4724	ppiA	peptidylprolyl isomerase A	Peptidyl-prolyl cis-trans isomerase PpiA precursor	WP_000477225.1	AIG70715.1
EDL933_RS07510	95.8749	2.38035	2.38035	0.391229	6.08429	1.17005e-09	2.30746e-08	NA	NA	hypothetical protein	NA	WP_001040060.1	NA
EDL933_RS23120	171.087	2.37798	2.37798	0.577609	4.11693	3.83946e-05	0.000274254	Z4862	NA	lipoprotein	hypothetical protein	WP_000597700.1	AIG70846.1
EDL933_RS18380	1378.67	2.37697	2.37697	0.48765	4.87434	1.09172e-06	1.16973e-05	Z3865	yfiF	methyltransferase	putative tRNA/rRNA methyltransferase yfiF	WP_000997403.1	AIG69906.1
EDL933_RS06445	2146.34	2.37505	2.37505	0.777272	3.05563	0.0022459	0.00890995	Z1389	hyaA	hydrogenase	Uptake hydrogenase small subunit precursor	WP_001301613.1	AIG67505.1
EDL933_RS14015	157.055	2.37388	2.37388	0.903953	2.62611	0.00863673	0.0269243	Z2944	motA	flagellar motor protein MotA	Flagellar motor rotation protein MotA	WP_000906325.1	AIG69036.1
EDL933_RS13240	332.515	2.37329	2.37329	0.505585	4.69414	2.67725e-06	2.56103e-05	Z2781	xthA	exodeoxyribonuclease III	Exodeoxyribonuclease III	WP_000673937.1	AIG68881.1
EDL933_RS20450	741.112	2.37296	2.37296	0.469184	5.05762	4.24516e-07	4.89542e-06	Z4303	yggN	hypothetical protein	Uncharacterized protein YggN	WP_000984796.1	AIG70323.1
EDL933_RS23130	239.987	2.3711	2.3711	0.564926	4.19719	2.70251e-05	0.000200679	Z4864	NA	3-hydroxy-fatty acyl-ACP dehydratase	3-hydroxydecanoyl-[ACP] dehydratase	WP_000020246.1	AIG70848.1
EDL933_RS14060	290.264	2.36972	2.36972	0.431982	5.48568	4.11882e-08	5.89966e-07	Z2956	yecI	non-heme ferritin	Ferritin-like protein	WP_000179469.1	AIG69044.1
EDL933_RS04680	539.254	-2.36804	2.36804	0.332866	-7.11411	1.12639e-12	3.76133e-11	NA	MntS	small protein MntS	hypothetical protein	WP_001001761.1	AIG67140.1
EDL933_RS12950	22.2822	2.36759	2.36759	0.517673	4.57352	4.79588e-06	4.38723e-05	Z2722	ydiF	acetate CoA-transferase YdiF	Coenzyme A transferase	WP_000805650.1	AIG68823.1
EDL933_RS13400	104.535	2.36458	2.36458	0.572252	4.13207	3.59517e-05	0.000258501	Z2813	YdjK	MFS transporter	Putative transport protein YdjK, MFS superfamily	WP_000372139.1	AIG68911.1
EDL933_RS23185	91.3908	2.36394	2.36394	0.526992	4.48572	7.26673e-06	6.31834e-05	Z4875	NA	PTS sugar transporter subunit IIA	Putative carbohydrate PTS system, IIA component	WP_001161553.1	AIG70859.1
EDL933_RS19110	283.765	-2.3635	2.3635	0.91044	-2.59599	0.00943175	0.0288572	Z4031	hycC	formate hydrogenlyase subunit 3	Formate hydrogenlyase subunit 3	WP_001274410.1	AIG70049.1
EDL933_RS11830	126.792	-2.3628	2.3628	0.412234	-5.7317	9.94312e-09	1.56005e-07	Z2533	NA	hypothetical protein	hypothetical protein	WP_000233043.1	AIG68598.1
EDL933_RS16750	91.9496	-2.36206	2.36206	0.554549	-4.25943	2.04949e-05	0.000156676	Z3510	ais	histidine phosphatase family protein	Polymyxin resistance protein PmrG	WP_001302794.1	AIG69581.1
EDL933_RS10315	11.5256	-2.36198	2.36198	0.929785	-2.54036	0.011074	0.0327229	Z2175	NA	hypothetical protein	hypothetical protein	WP_001356459.1	AIG68298.1
EDL933_RS26625	96.7976	2.36061	2.36061	0.695599	3.39364	0.000689709	0.0033786	Z5633	malK	maltose/maltodextrin import ATP-binding protein MalK	Maltose/maltodextrin transport ATP-binding protein MalK	WP_000179165.1	AIG71511.1
EDL933_RS28075	79.4321	-2.35997	2.35997	0.54614	-4.32117	1.55201e-05	0.000122785	Z5925	yjiD	anti-adapter protein IraD	YjiD protein	WP_001301619.1	AIG71803.1
EDL933_RS11925	18.2813	-2.35511	2.35511	0.893462	-2.63594	0.0083905	0.0263225	Z2553	yciG	hypothetical protein	Conidiation-specific protein 10	WP_000807651.1	AIG68616.1
EDL933_RS22295	31774.6	2.34749	2.34749	0.756964	3.1012	0.00192741	0.00786422	Z4684	rplP	50S ribosomal protein L16	LSU ribosomal protein L16p (L10e)	WP_000941212.1	AIG70678.1
EDL933_RS07525	555.753	2.34511	2.34511	0.383643	6.11273	9.79383e-10	1.96708e-08	NA	TerD	tellurium resistance protein TerZ	Tellurium resistance protein TerD	WP_000254140.1	AIG67724.1
EDL933_RS07165	222.312	-2.34349	2.34349	0.490697	-4.77584	1.78959e-06	1.81002e-05	Z1528	NA	diguanylate phosphodiesterase	Rtn-like protein	WP_001301893.1	AIG67647.1
EDL933_RS16235	195.866	2.34244	2.34244	0.527365	4.44177	8.92215e-06	7.59989e-05	Z3407	galS	transcriptional regulator	Mgl repressor and galactose ultrainduction factor GalS, HTH-type transcriptional regulator	WP_000628671.1	AIG69480.1
EDL933_RS09515	131.327	-2.34169	2.34169	0.599832	-3.90392	9.46489e-05	0.000592835	NA	NA	hypothetical protein	NA	WP_001303937.1	NA
EDL933_RS20930	682.229	2.34108	2.34108	0.561503	4.16932	3.05509e-05	0.000223206	Z4396	ygiD	dioxygenase	Uncharacterized protein ygiD	WP_001301746.1	AIG70414.1
EDL933_RS15445	51.965	-2.33746	2.33746	0.578067	-4.04359	5.26395e-05	0.00035782	Z3249	NA	hypothetical protein	hypothetical protein	WP_001301848.1	AIG69321.1
EDL933_RS10310	470.596	-2.33067	2.33067	0.464283	-5.01994	5.16883e-07	5.8981e-06	Z2173	ydeA	sugar efflux transporter	putative sugar efflux transporter	WP_000210801.1	AIG68297.1
EDL933_RS18840	216.588	-2.32982	2.32982	0.44447	-5.24178	1.59033e-07	2.00839e-06	Z3972	ygaM	DUF883 domain-containing protein	hypothetical protein	WP_001295174.1	AIG69993.1
EDL933_RS19235	476.13	-2.32737	2.32737	0.422567	-5.5077	3.63555e-08	5.26285e-07	Z4057	ygbE	membrane protein	Putative cytochrome oxidase subunit	WP_001246103.1	AIG70077.1
EDL933_RS26035	57.1988	2.31836	2.31836	0.302864	7.65479	1.93634e-14	8.10731e-13	Z5489	NA	hypothetical protein	hypothetical protein	WP_000644418.1	AIG71409.1
EDL933_RS16210	481.218	2.31769	2.31769	0.575464	4.02751	5.63702e-05	0.000380674	Z3401	PreT	NAD-dependent dihydropyrimidine dehydrogenase subunit PreT	Pyridine nucleotide-disulfide oxidoreductase family protein	WP_001136321.1	AIG69473.1
EDL933_RS08890	20.4093	-2.31716	2.31716	0.58322	-3.97305	7.09596e-05	0.000464781	Z1880	NA	hypothetical protein	hypothetical protein	WP_001031427.1	AIG68011.1
EDL933_RS16780	68.4527	-2.313	2.313	0.401524	-5.76054	8.38461e-09	1.34624e-07	Z3516	ArnE	4-amino-4-deoxy-L-arabinose-phosphoundecaprenol flippase subunit ArnE	Polymyxin resistance protein PmrL, sucrose-6 phosphate hydrolase	WP_000638034.1	AIG69587.1
EDL933_RS18845	181.549	-2.31232	2.31232	0.534563	-4.32563	1.52097e-05	0.00012068	Z3973	NA	DNA-binding transcriptional regulator	Transcriptional regulator, GntR family	WP_001138451.1	AIG69994.1
EDL933_RS20445	1525.26	2.31148	2.31148	0.721879	3.20203	0.00136461	0.00595156	Z4302	ansB	L-asparaginase 2	L-asparaginase	WP_000394102.1	AIG70322.1
EDL933_RS16360	1074.57	2.31097	2.31097	0.595185	3.88278	0.000103269	0.000640926	Z3431	yeiQ	oxidoreductase	D-mannonate oxidoreductase	WP_001091926.1	AIG69505.1
EDL933_RS02765	689.515	-2.31048	2.31048	0.568509	-4.0641	4.82188e-05	0.000332643	Z0606	ybaS	glutaminase 1	Glutaminase	WP_000883037.1	AIG66766.1
EDL933_RS02770	541.976	-2.30899	2.30899	0.457868	-5.0429	4.58521e-07	5.26525e-06	Z0607	ybaT	amino acid permease	Inner membrane transport protein YbaT	WP_000982173.1	AIG66767.1
EDL933_RS09550	1035.47	2.30693	2.30693	0.513695	4.49085	7.09384e-06	6.20768e-05	Z2034	yciD	outer membrane protein OmpW	Outer membrane protein W precursor	WP_000737224.1	AIG68148.1
EDL933_RS22285	21400.1	2.30359	2.30359	0.765714	3.00842	0.00262611	0.0101808	Z4681	rpsQ	30S ribosomal protein S17	SSU ribosomal protein S17p (S11e)	WP_000130100.1	AIG70676.1
EDL933_RS13610	1072.56	2.29995	2.29995	0.522592	4.40105	1.0773e-05	8.87104e-05	Z2859	yoaE	hypothetical protein	Magnesium and cobalt efflux protein CorC	WP_000394983.1	AIG68957.1
EDL933_RS22290	24689.1	2.29957	2.29957	0.757155	3.03712	0.00238852	0.00938933	Z4683	rpmC	50S ribosomal protein L29	LSU ribosomal protein L29p (L35e)	WP_000644741.1	AIG70677.1
EDL933_RS01800	3.90962	-2.29736	2.29736	0.837256	-2.74391	0.0060712	0.0200397	Z0389	NA	autotransporter	hypothetical protein	WP_000964501.1	AIG66558.1
EDL933_RS20740	1950.29	-2.29508	2.29508	0.353256	-6.49692	8.19823e-11	1.99647e-09	Z4358	exbD	biopolymer transporter ExbD	Biopolymer transport protein ExbD/TolR	WP_001240712.1	AIG70378.1
EDL933_RS05485	41.7148	-2.29383	2.29383	0.397917	-5.76459	8.18567e-09	1.3221e-07	NA	NA	hypothetical protein	NA	WP_001304206.1	NA
EDL933_RS21295	980.168	2.2908	2.2908	0.927043	2.47109	0.0134702	0.0387314	Z4467	tdcD	propionate kinase	Acetate kinase	WP_001301837.1	AIG70486.1
EDL933_RS21905	592.646	2.29041	2.29041	0.557228	4.11035	3.95052e-05	0.000281081	Z4597	yhcN	membrane protein	putative exported protein	WP_000695690.1	AIG70608.1
EDL933_RS22310	27317.3	2.28904	2.28904	0.74089	3.08959	0.00200435	0.00814762	NA	S19	30S ribosomal protein S19	NA	WP_001138117.1	NA
EDL933_RS22305	31325.4	2.28728	2.28728	0.752713	3.03871	0.0023759	0.00935072	Z4686	rplV	50S ribosomal protein L22	LSU ribosomal protein L22p (L17e)	WP_000447529.1	AIG70680.1
EDL933_RS14725	14.1745	2.28581	2.28581	0.690177	3.31191	0.000926598	0.00431803	Z2368	NA	hypothetical protein	hypothetical protein	WP_001096929.1	AIG69180.1
EDL933_RS06460	1449.99	2.28568	2.28568	0.757991	3.01545	0.00256597	0.0099904	Z1392	hyaD	hydrogenase 1 maturation protease	Hydrogenase maturation protease	WP_000003653.1	AIG67508.1
EDL933_RS19095	175.667	-2.2801	2.2801	0.877295	-2.59901	0.00934941	0.0286549	Z4028	hycF	formate hydrogenlyase complex iron-sulfur subunit	Formate hydrogenlyase complex 3 iron-sulfur protein	WP_000493785.1	AIG70046.1
EDL933_RS27485	15032	2.27635	2.27635	0.583589	3.90061	9.59518e-05	0.000599616	Z5809	rpsF	30S ribosomal protein S6	SSU ribosomal protein S6p	WP_001216676.1	AIG71684.1
EDL933_RS06465	911.558	2.2755	2.2755	0.727882	3.12619	0.00177085	0.007341	Z1393	hyaE	hydrogenase-1 operon protein HyaE	Hydrogenase maturation factor HoxO/HyaE	WP_000063969.1	AIG67509.1
EDL933_RS04525	32.7214	-2.27065	2.27065	0.669763	-3.39024	0.000698326	0.00340896	Z1007	ybhN	hypothetical protein	Inner membrane protein YbhQ	WP_000045455.1	AIG67110.1
EDL933_RS11920	675.083	-2.2631	2.2631	0.330395	-6.84968	7.40142e-12	2.21351e-10	Z2551	trpA	tryptophan synthase subunit alpha	Tryptophan synthase alpha chain	WP_000443092.1	AIG68614.1
EDL933_RS22300	41940.7	2.26136	2.26136	0.758676	2.98067	0.00287621	0.0109172	Z4685	rpsC	30S ribosomal protein S3	SSU ribosomal protein S3p (S3e)	WP_000529945.1	AIG70679.1
EDL933_RS07575	21.2069	-2.25735	2.25735	0.509088	-4.43411	9.24518e-06	7.79427e-05	NA	NA	hypothetical protein	hypothetical protein	WP_001004881.1	AIG67738.1
EDL933_RS04535	54.2936	-2.25627	2.25627	0.715763	-3.15225	0.00162016	0.00681492	Z1009	ybhP	EEP domain-containing protein	Endonuclease/Exonuclease/phosphatase family protein	WP_001113348.1	AIG67112.1
EDL933_RS24840	55.5346	2.25375	2.25375	0.615517	3.66156	0.000250684	0.00139516	Z5214	NA	hypothetical protein	hypothetical protein	WP_001304021.1	AIG71185.1
EDL933_RS03650	1851.15	2.25146	2.25146	0.559986	4.02057	5.80582e-05	0.000391103	Z0826	nagE	PTS N-acetyl glucosamine transporter subunit IIABC	PTS system, N-acetylglucosamine-specific IIA component	WP_001023104.1	AIG66950.1
EDL933_RS20020	57.5118	2.24559	2.24559	0.461871	4.86194	1.16239e-06	1.24093e-05	Z4216	ygfJ	molybdenum cofactor cytidylyltransferase	CTP:molybdopterin cytidylyltransferase	WP_001272853.1	AIG70231.1
EDL933_RS14295	185.35	-2.24325	2.24325	0.271883	-8.25079	1.57353e-16	9.73266e-15	Z3004	sdiA	transcriptional regulator SdiA	N-3-oxohexanoyl-L-homoserine lactone quorum-sensing transcriptional activator	WP_001154288.1	AIG69090.1
EDL933_RS16510	44.6376	2.23797	2.23797	0.713818	3.13521	0.00171732	0.00715178	NA	napB	periplasmic nitrate reductase electron transfer subunit	Nitrate reductase cytochrome c550-type subunit	WP_000835174.1	AIG69534.1
EDL933_RS11670	295.748	-2.23366	2.23366	0.29341	-7.61278	2.68266e-14	1.08968e-12	Z2490	ycjL	gamma-glutamyl-gamma-aminobutyrate hydrolase	Gamma-glutamyl-GABA hydrolase	WP_001322278.1	AIG68568.1
EDL933_RS04495	194.582	2.23103	2.23103	0.520557	4.28586	1.82036e-05	0.000141749	Z1001	moaB	molybdenum cofactor biosynthesis protein	Molybdenum cofactor biosynthesis protein MoaB	WP_000084639.1	AIG67104.1
EDL933_RS02390	2310.48	2.2305	2.2305	0.586967	3.80005	0.000144669	0.00085777	Z0512	tsx	nucleoside-specific channel-forming protein Tsx	Nucleoside-specific channel-forming protein Tsx precursor	WP_001295328.1	AIG66683.1
EDL933_RS04490	452.173	2.22535	2.22535	0.417437	5.33099	9.76794e-08	1.27499e-06	Z1000	moaA	cyclic pyranopterin monophosphate synthase	Molybdenum cofactor biosynthesis protein MoaA	WP_001295301.1	AIG67103.1
EDL933_RS00340	180.413	2.22428	2.22428	0.80305	2.76979	0.00560927	0.0187538	Z0070	araA	L-arabinose isomerase	L-arabinose isomerase	WP_000151715.1	AIG66272.1
EDL933_RS05330	545.994	2.224	2.224	0.405297	5.48732	4.0808e-08	5.86063e-07	Z1610	terZ_2	tellurium resistance protein TerZ	Tellurium resistance protein TerD	WP_000254140.1	AIG67272.1
EDL933_RS03035	6.48918	-2.22058	2.22058	0.767507	-2.89324	0.00381289	0.0137532	NA	NA	fimbrial protein	NA	WP_001255114.1	NA
EDL933_RS10555	97.4278	-2.21873	2.21873	0.523444	-4.23871	2.24809e-05	0.00016995	Z2227	DppF	ABC transporter ATP-binding protein	Dipeptide transport ATP-binding protein DppF	WP_001285523.1	AIG68346.1
EDL933_RS23575	52.9522	-2.21709	2.21709	0.377694	-5.87008	4.35589e-09	7.50287e-08	Z4955	NA	hypothetical protein	hypothetical protein	WP_001046950.1	AIG70938.1
EDL933_RS16645	159.713	2.2164	2.2164	0.560203	3.95642	7.60803e-05	0.000494159	NA	NA	NA	NA	NA	NA
EDL933_RS11915	1021.73	-2.21487	2.21487	0.345253	-6.41519	1.40645e-10	3.2715e-09	Z2550	trpB	tryptophan synthase subunit beta	Tryptophan synthase beta chain	WP_000209521.1	AIG68613.1
EDL933_RS09210	22.3926	-2.2144	2.2144	0.704756	-3.14207	0.00167756	0.0070208	Z1960	ymgE	hypothetical protein	UPF0410 protein YmgE	WP_000511315.1	AIG68080.1
EDL933_RS05035	20.7061	-2.21172	2.21172	0.518189	-4.26818	1.97075e-05	0.000151723	NA	NA	hypothetical protein	NA	WP_000908266.1	NA
EDL933_RS14035	443.643	-2.21089	2.21089	0.402588	-5.4917	3.9808e-08	5.73214e-07	Z2949	otsA	trehalose-6-phosphate synthase	Alpha,alpha-trehalose-phosphate synthase [UDP-forming]	WP_000089030.1	AIG69040.1
EDL933_RS02510	538.405	2.21073	2.21073	0.371764	5.94659	2.73785e-09	4.98398e-08	NA	NA	hypothetical protein	NA	WP_000473502.1	NA
EDL933_RS27630	145.053	2.20823	2.20823	0.346467	6.37357	1.84678e-10	4.15373e-09	Z5838	ytfQ	ABC transporter substrate-binding protein	Putative sugar ABC transport system, periplasmic binding protein YtfQ precursor	WP_000265942.1	AIG71713.1
EDL933_RS16265	1612.53	-2.20688	2.20688	0.412853	-5.34545	9.01949e-08	1.19158e-06	Z3411	cirA	catecholate siderophore receptor CirA	Colicin I receptor precursor	WP_000489254.1	AIG69485.1
EDL933_RS16700	709.647	2.20356	2.20356	0.86341	2.55216	0.0107057	0.031877	Z3500	glpB	anaerobic glycerol-3-phosphate dehydrogenase subunit B	Anaerobic glycerol-3-phosphate dehydrogenase subunit B	WP_001209872.1	AIG69570.1
EDL933_RS25985	29.1246	-2.20136	2.20136	0.663846	-3.31607	0.000912931	0.00426531	Z5475	NA	hypothetical protein	hypothetical protein	WP_001301616.1	AIG71398.1
EDL933_RS23505	1278.39	2.19846	2.19846	0.362061	6.07207	1.2627e-09	2.4546e-08	Z4941	yhjJ	peptidase M16	Protein YhjJ, putative peptidase	WP_001163137.1	AIG70925.1
EDL933_RS20365	392.947	-2.19819	2.19819	0.431486	-5.09447	3.49724e-07	4.14717e-06	NA	NA	membrane protein	NA	WP_001303651.1	NA
EDL933_RS18490	439.908	-2.19294	2.19294	0.380937	-5.75669	8.57771e-09	1.36187e-07	Z3897	NA	hypothetical protein	Uncharacterized protein YfiR precursor	WP_001212391.1	AIG69924.1
EDL933_RS21315	2.50507	2.19099	2.19099	0.916754	2.38995	0.0168508	0.0466762	Z4471	tdcR	transcriptional regulator	Threonine catabolic operon transcriptional activator TdcR	WP_000145832.1	AIG70490.1
EDL933_RS18385	316.438	2.19045	2.19045	0.388486	5.63844	1.716e-08	2.63104e-07	NA	NA	hypothetical protein	NA	WP_000902363.1	NA
EDL933_RS06470	1344.37	2.19044	2.19044	0.742095	2.9517	0.00316026	0.011806	Z1394	hyaF	hydrogenase expression/formation protein	Hydrogenase maturation factor HoxQ	WP_000004940.1	AIG67510.1
EDL933_RS11910	1130.71	-2.19042	2.19042	0.409729	-5.34603	8.9906e-08	1.19065e-06	Z2549	trpC	bifunctional indole-3-glycerol phosphate synthase/phosphoribosylanthranilate isomerase	Indole-3-glycerol phosphate synthase	WP_001302292.1	AIG68612.1
EDL933_RS23920	4.32372	2.18277	2.18277	0.616927	3.53813	0.000402977	0.0021131	Z5028	lipoNA	membrane protein	putative lipoprotein	WP_000813109.1	AIG71006.1
EDL933_RS01665	291.457	-2.18241	2.18241	0.625694	-3.48798	0.000486677	0.00250662	Z0359	yagY	fimbrial chaperone EcpB	CFA/I fimbrial auxiliary subunit	WP_000716386.1	AIG66529.1
EDL933_RS09360	117.209	-2.18169	2.18169	0.349283	-6.24618	4.20613e-10	9.049e-09	Z1992	chaB	cation transport regulator ChaB	Cation transport regulator chaB	WP_001146444.1	AIG68111.1
EDL933_RS07915	465.305	2.18086	2.18086	0.603844	3.61162	0.000304288	0.00165458	Z1692	yceI	hypothetical protein	Protein yceI precursor	WP_000749261.1	AIG67820.1
EDL933_RS13530	286.004	2.18035	2.18035	0.774807	2.81405	0.00489215	0.0167788	Z2843	yeaU	tartrate dehydrogenase	Tartrate dehydrogenase	WP_000978495.1	AIG68939.1
EDL933_RS06105	10.2646	-2.17781	2.17781	0.632612	-3.44256	0.000576231	0.00289873	NA	NA	NA	NA	NA	NA
EDL933_RS14010	185.721	2.17709	2.17709	0.832553	2.61496	0.0089239	0.0276139	Z2943	motB	motility protein B	Flagellar motor rotation protein MotB	WP_000795630.1	AIG69035.1
EDL933_RS09015	55.7667	-2.17567	2.17567	0.387207	-5.61889	1.9219e-08	2.93846e-07	Z1921	NA	catalase	Manganese catalase	WP_000488340.1	AIG68039.1
EDL933_RS23465	41.0168	-2.17507	2.17507	0.481606	-4.51628	6.29367e-06	5.57157e-05	Z4933	yhjB	helix-turn-helix transcriptional regulator	Putative regulator	WP_001167672.1	AIG70918.1
EDL933_RS24405	410.973	2.17159	2.17159	0.605515	3.58636	0.000335331	0.00180714	NA	NA	hypothetical protein	NA	WP_000444180.1	NA
EDL933_RS20485	698.039	2.1669	2.1669	0.50687	4.27506	1.91088e-05	0.00014774	Z4309	nupG	nucleoside permease NupG	Nucleoside permease NupG	WP_001049791.1	AIG70331.1
EDL933_RS08895	16.2487	-2.1657	2.1657	0.72745	-2.97712	0.00290972	0.0110213	Z1881	NA	hypothetical protein	hypothetical protein	WP_001300120.1	AIG68012.1
EDL933_RS04435	54.6975	-2.16555	2.16555	0.332848	-6.50612	7.71174e-11	1.90795e-09	NA	NA	hypothetical protein	hypothetical protein	WP_001303980.1	AIG67094.1
EDL933_RS26655	2234.5	2.16094	2.16094	0.270274	7.99537	1.29183e-15	6.45086e-14	NA	NA	glycerol-3-phosphate 1-O-acyltransferase	Glycerol-3-phosphate acyltransferase	WP_001301502.1	AIG71517.1
EDL933_RS16355	415.525	2.15919	2.15919	0.365076	5.91437	3.33143e-09	5.94524e-08	NA	YeiP	elongation factor P-like protein YeiP	Translation elongation factor P-related protein	WP_001136827.1	AIG69504.1
EDL933_RS01910	16.9643	2.15417	2.15417	0.505725	4.25957	2.04821e-05	0.000156676	Z0414	NA	ASCH domain-containing protein	hypothetical protein	WP_001412115.1	AIG66581.1
EDL933_RS23685	131.363	2.15296	2.15296	0.410517	5.24451	1.56698e-07	1.98351e-06	Z4977	yiaD	lipoprotein	Outer membrane protein A precursor	WP_000747625.1	AIG70958.1
EDL933_RS03225	340.715	-2.14665	2.14665	0.326744	-6.56983	5.03711e-11	1.31813e-09	Z0732	fepD	iron-enterobactin transporter membrane protein	ABC-type Fe3+-siderophore transport system, permease component	WP_001298899.1	AIG66862.1
EDL933_RS21415	17.3485	2.14563	2.14563	0.592851	3.61918	0.000295541	0.00161347	Z4493	agaC	PTS N-acetylgalactosamine transporter subunit IIC	PTS system, N-acetylgalactosamine-specific IIC component	WP_071525013.1	AIG70512.1
EDL933_RS22325	36896.4	2.14481	2.14481	0.698258	3.07166	0.00212872	0.00857634	Z4690	rplD	50S ribosomal protein L4	LSU ribosomal protein L4p (L1e)	WP_000424395.1	AIG70684.1
EDL933_RS21970	479.739	2.14386	2.14386	0.305429	7.01918	2.23177e-12	7.23068e-11	NA	NA	hypothetical protein	NA	WP_001303690.1	NA
EDL933_RS16135	39.989	-2.14381	2.14381	0.587619	-3.6483	0.000263977	0.00145723	Z3386	yohF	SDR family oxidoreductase	3-oxoacyl-[acyl-carrier protein] reductase	WP_000079550.1	AIG69459.1
EDL933_RS23205	9.51088	2.14329	2.14329	0.682149	3.14197	0.00167813	0.0070208	Z4879	HPr	phosphocarrier protein HPr	Phosphotransferase system HPr enzyme in cluster with fructose-bisphosphate aldolase	WP_000933060.1	AIG70863.1
EDL933_RS04445	403.825	-2.14136	2.14136	0.32806	-6.52733	6.69505e-11	1.71892e-09	Z0992	ybhB	kinase inhibitor	UPF0098 protein ybhB	WP_000767391.1	AIG67095.1
EDL933_RS24475	14.3381	-2.13852	2.13852	0.539194	-3.96613	7.30482e-05	0.000477886	NA	NA	hypothetical protein	hypothetical protein	WP_001198043.1	AIG71119.1
EDL933_RS24410	529.85	2.13436	2.13436	0.559441	3.81516	0.000136095	0.00081582	Z5129	Orf10	nucleoside transporter	Orf10	WP_000605370.1	AIG71106.1
EDL933_RS17650	279.252	2.1343	2.1343	0.697091	3.06173	0.00220065	0.00878164	Z3702	yfeG	AraC family transcriptional regulator	Ethanolamine operon regulatory protein	WP_000753709.1	AIG69760.1
EDL933_RS27240	104.393	-2.13044	2.13044	0.405777	-5.25028	1.51866e-07	1.93492e-06	Z5756	blc	hypothetical protein	Outer membrane lipoprotein Blc	WP_001238378.1	AIG71638.1
EDL933_RS13385	182.806	2.12835	2.12835	0.554361	3.83929	0.00012339	0.000747025	Z2810	YdjH	kinase	putative sugar kinase YdjH	WP_001302823.1	AIG68908.1
EDL933_RS26850	935.129	-2.12666	2.12666	0.855158	-2.48687	0.0128874	0.0372522	NA	NA	spermidine/putrescine ABC transporter substrate-binding protein	NA	WP_000758300.1	NA
EDL933_RS22320	32022.8	2.12377	2.12377	0.706255	3.00709	0.00263765	0.010211	Z4689	rplW	50S ribosomal protein L23	LSU ribosomal protein L23p (L23Ae)	WP_000617544.1	AIG70683.1
EDL933_RS16270	315.24	-2.12117	2.12117	0.440971	-4.81021	1.50768e-06	1.56311e-05	NA	NA	hypothetical protein	NA	WP_001450656.1	NA
EDL933_RS27430	334.961	2.12099	2.12099	0.529092	4.00873	6.1045e-05	0.000408694	NA	BsmA	lipoprotein BsmA	Putative exported protein	WP_000254636.1	AIG71673.1
EDL933_RS03870	6180.33	2.1189	2.1189	0.651631	3.25168	0.00114723	0.00515639	Z0877	sdhA	succinate dehydrogenase flavoprotein subunit	Succinate dehydrogenase flavoprotein subunit	WP_000775540.1	AIG66993.1
EDL933_RS08035	130.633	2.11574	2.11574	0.812334	2.60452	0.00920035	0.0283084	Z1718	flgI	flagellar P-ring protein	Flagellar P-ring protein FlgI	WP_000589319.1	AIG67845.1
EDL933_RS15700	309.524	2.11549	2.11549	0.321956	6.57074	5.00667e-11	1.31649e-09	Z3303	yehU	sensor histidine kinase	Autolysin sensor kinase	WP_001301761.1	AIG69369.1
EDL933_RS25790	4785.86	2.11536	2.11536	0.470193	4.49892	6.82984e-06	6.02509e-05	NA	NA	sulfate ABC transporter substrate-binding protein	NA	WP_001198358.1	NA
EDL933_RS07075	6.35991	-2.11247	2.11247	0.656329	-3.21862	0.00128808	0.00567234	Z1510	RutB	peroxyureidoacrylate/ureidoacrylate amidohydrolase RutB	putative amidohydrolase RutB in pyrimidine catabolism pathway	WP_001303888.1	AIG67626.1
EDL933_RS07560	485.688	-2.11139	2.11139	0.420817	-5.01736	5.23869e-07	5.96531e-06	NA	NA	ligand-gated channel	TonB-dependent receptor	WP_001223350.1	AIG67732.1
EDL933_RS09530	1056.59	-2.11098	2.11098	0.404663	-5.21664	1.82199e-07	2.27456e-06	Z2030	tonB	TonB system transport protein TonB	Ferric siderophore transport system, periplasmic binding protein TonB	WP_001302286.1	AIG68144.1
EDL933_RS14165	48.5611	-2.11055	2.11055	0.589303	-3.58144	0.000341709	0.00183605	Z2975	NA	hypothetical protein	hypothetical protein	WP_000104305.1	AIG69067.1
EDL933_RS02970	46.6583	-2.10966	2.10966	0.355396	-5.93607	2.91928e-09	5.29654e-08	Z0676	arcC	carbamate kinase	Carbamate kinase	WP_000855395.1	AIG66808.1
EDL933_RS04775	63.5949	-2.10791	2.10791	0.540957	-3.89664	9.75371e-05	0.000606736	Z1058	NA	GGDEF domain-containing protein	hypothetical protein	WP_000086905.1	AIG67160.1
EDL933_RS18885	642.292	-2.10406	2.10406	0.717333	-2.93317	0.00335523	0.0123898	Z3981	proX	glycine/betaine ABC transporter substrate-binding protein	L-proline glycine betaine binding ABC transporter protein ProX	WP_001216525.1	AIG70002.1
EDL933_RS07635	87.4836	-2.10369	2.10369	0.358622	-5.86604	4.46316e-09	7.6634e-08	NA	NA	hypothetical protein	putative hemolysin activator protein	WP_001345400.1	AIG67760.1
EDL933_RS18355	1098.35	2.10257	2.10257	0.225674	9.31685	1.19843e-20	1.20798e-18	Z3859	srmB	ATP-dependent RNA helicase SrmB	ATP-dependent RNA helicase SrmB	WP_000219193.1	AIG69901.1
EDL933_RS05010	260.028	-2.10222	2.10222	0.447938	-4.6931	2.691e-06	2.56967e-05	Z1105	poxB	pyruvate oxidase	Pyruvate oxidase [ubiquinone, cytochrome]	WP_000815358.1	AIG67206.1
EDL933_RS08040	108.861	2.10161	2.10161	0.818083	2.56895	0.0102008	0.0307769	Z1719	flgJ	peptidoglycan hydrolase FlgJ	Flagellar protein FlgJ [peptidoglycan hydrolase]	WP_001301817.1	AIG67846.1
EDL933_RS13745	317.893	-2.1005	2.1005	0.41205	-5.09768	3.43846e-07	4.10429e-06	NA	NA	hypothetical protein	NA	WP_000205304.1	NA
EDL933_RS05335	658.356	2.09994	2.09994	0.352409	5.95883	2.54054e-09	4.67167e-08	Z1611	terA_2	tellurium resistance protein TerA	Tellurium resistance protein TerA	WP_001054789.1	AIG67273.1
EDL933_RS03875	2608.44	2.09864	2.09864	0.726339	2.88934	0.00386052	0.0139066	Z0878	sdhB	succinate dehydrogenase iron-sulfur subunit	Succinate dehydrogenase iron-sulfur protein	WP_001235263.1	AIG66994.1
EDL933_RS04530	63.4279	-2.09726	2.09726	0.610531	-3.43513	0.00059226	0.00296353	Z1008	ybhO	cardiolipin synthase B	Cardiolipin synthetase	WP_000650337.1	AIG67111.1
EDL933_RS22070	69.6283	-2.0941	2.0941	0.529001	-3.9586	7.539e-05	0.000490846	Z4629	yhdW	amino acid ABC transporter substrate-binding protein	Glutamate Aspartate periplasmic binding protein precursor GltI	WP_000738579.1	AIG70640.1
EDL933_RS07065	19.3028	-2.09388	2.09388	0.549355	-3.81152	0.000138115	0.000824603	Z1508	NA	acetyltransferase	putative hydrolase or acyltransferase RutD in pyrimidine catabolism pathway	WP_001301780.1	AIG67624.1
EDL933_RS01660	450.736	-2.0932	2.0932	0.50303	-4.16119	3.16598e-05	0.000229766	Z0358	yagX	usher protein EcpC	CFA/I fimbrial subunit C usher protein	WP_001131063.1	AIG66528.1
EDL933_RS22315	49071.1	2.09276	2.09276	0.719999	2.90662	0.00365362	0.0132755	Z4688	rplB	50S ribosomal protein L2	LSU ribosomal protein L2p (L8e)	WP_000301864.1	AIG70682.1
EDL933_RS28035	663.404	2.09212	2.09212	0.717748	2.91484	0.00355871	0.013	NA	NA	hypothetical protein	NA	WP_001332880.1	NA
EDL933_RS26480	341.1	2.09192	2.09192	0.353903	5.911	3.40027e-09	6.04827e-08	NA	NA	IclR family transcriptional regulator	Acetate operon repressor	WP_000226403.1	AIG71484.1
EDL933_RS19325	223.406	2.0919	2.0919	0.36134	5.78927	7.06923e-09	1.16954e-07	Z4076	ygcN	FAD-dependent oxidoreductase	putative electron transfer flavoprotein-quinone oxidoreductase YgcN	WP_001301471.1	AIG70096.1
EDL933_RS13555	695.724	2.09004	2.09004	0.492617	4.24273	2.20812e-05	0.00016716	Z2848	fadD	long-chain-fatty-acid--CoA ligase	Long-chain-fatty-acid--CoA ligase	WP_032102015.1	AIG68944.1
EDL933_RS14050	224.857	2.08937	2.08937	0.818205	2.5536	0.0106616	0.0318154	Z2953	araG	L-arabinose ABC transporter ATP-binding protein AraG	L-arabinose transport ATP-binding protein AraG	WP_001187796.1	AIG69042.1
EDL933_RS11945	172.118	-2.08572	2.08572	0.38914	-5.35982	8.33037e-08	1.13073e-06	Z2563	NA	transposase	Transposase	WP_000501186.1	AIG68623.1
EDL933_RS24415	60.3329	2.08056	2.08056	0.79378	2.62107	0.00876537	0.0272161	Z5131	PilT	lytic transglycosylase	PilT	WP_000720639.1	AIG71107.1
EDL933_RS23760	119.449	2.08026	2.08026	0.625298	3.32684	0.000878376	0.00414196	Z4992	xylG	D-xylose ABC transporter ATP-binding protein	D-xylose transport ATP-binding protein XylG	WP_001146509.1	AIG70973.1
EDL933_RS21965	2835.96	2.07957	2.07957	0.351394	5.91806	3.25763e-09	5.8519e-08	NA	MreB	rod shape-determining protein	Rod shape-determining protein MreB	WP_000913396.1	AIG70620.1
EDL933_RS09025	23.8997	-2.07881	2.07881	0.772566	-2.69078	0.00712843	0.0229858	Z1923	yciF	YciE/YciF family protein	Protein yciF	WP_001166090.1	AIG68041.1
EDL933_RS16680	30.0529	2.07637	2.07637	0.690662	3.00634	0.00264414	0.0102144	Z3496	NA	hypothetical protein	hypothetical protein	WP_001301786.1	AIG69566.1
EDL933_RS21910	39.8004	-2.07632	2.07632	0.61655	-3.36765	0.000758125	0.00365498	Z4598	yhcO	barnase inhibitor	putative ribonuclease inhibitor	WP_001029013.1	AIG70609.1
EDL933_RS05310	120.123	2.0744	2.0744	0.309916	6.69344	2.17982e-11	6.05345e-10	Z1606	NA	hypothetical protein	putative ATP/GTP-binding protein	WP_001182418.1	AIG67267.1
EDL933_RS14130	250.554	-2.07032	2.07032	0.592019	-3.49705	0.000470428	0.00243398	Z2971	NA	DUF4761 domain-containing protein	hypothetical protein	WP_000739029.1	AIG69060.1
EDL933_RS27425	240.874	2.06892	2.06892	0.544553	3.7993	0.000145108	0.000859439	Z5795	yjfN	DUF1471 domain-containing protein	Putative uncharacterized protein YjfN	WP_000811566.1	AIG71672.1
EDL933_RS21310	254.677	2.06851	2.06851	0.812461	2.54598	0.0108971	0.0323807	Z4470	tdcA	transcriptional regulator	Threonine catabolic operon transcriptional activator TdcA	WP_000104211.1	AIG70489.1
EDL933_RS23765	93.2579	2.0669	2.0669	0.55055	3.75425	0.000173858	0.00100994	Z4993	xylH	xylose ABC transporter permease	Xylose ABC transporter, permease protein XylH	WP_000045978.1	AIG70974.1
EDL933_RS25615	143.94	-2.06652	2.06652	0.295587	-6.99123	2.72482e-12	8.57295e-11	NA	NA	hypothetical protein	NA	WP_000893994.1	NA
EDL933_RS07530	648.789	2.06614	2.06614	0.360767	5.72708	1.02177e-08	1.59355e-07	NA	TerA	tellurium resistance protein TerA	Tellurium resistance protein TerA	WP_001054789.1	AIG67725.1
EDL933_RS23125	303.264	2.06531	2.06531	0.548981	3.76208	0.000168509	0.00098306	Z4863	FabV	beta-ketoacyl-[acyl-carrier-protein] synthase II	3-oxoacyl-[ACP] synthase like FabV	WP_001301690.1	AIG70847.1
EDL933_RS15410	16.9983	-2.06481	2.06481	0.688695	-2.99814	0.00271628	0.0104338	Z3241	NA	hypothetical protein	hypothetical protein	WP_000003150.1	AIG69314.1
EDL933_RS01670	611.024	-2.06473	2.06473	0.57209	-3.60911	0.000307253	0.00166737	Z0360	yagZ	common pilus major fimbrillin subunit EcpA	CFA/I fimbrial major subunit	WP_000730972.1	AIG66530.1
EDL933_RS01585	228.111	2.06395	2.06395	0.35341	5.84011	5.21649e-09	8.79051e-08	Z0340	NA	hypothetical protein	hypothetical protein	WP_000205213.1	AIG66512.1
EDL933_RS19780	4.97151	-2.06097	2.06097	0.848214	-2.42978	0.015108	0.0423444	NA	NA	hypothetical protein	NA	WP_001301963.1	NA
EDL933_RS27945	9.31969	-2.05986	2.05986	0.641907	-3.20898	0.00133209	0.00583781	NA	NA	NA	NA	NA	NA
EDL933_RS16925	2257.36	2.05493	2.05493	0.312441	6.57701	4.80003e-11	1.27447e-09	Z3551	NA	aminotransferase	Alanine transaminase	WP_000074525.1	AIG69618.1
EDL933_RS06790	50.8136	2.05396	2.05396	0.384599	5.34054	9.26708e-08	1.21838e-06	Z1458	ninG	protein ninG	Phage NinG rap recombination	WP_001107955.1	AIG67573.1
EDL933_RS19540	185.245	2.05293	2.05293	0.549028	3.7392	0.000184605	0.00106535	Z4121	fucU	L-fucose mutarotase	L-fucose mutarotase	WP_000920840.1	AIG70140.1
EDL933_RS09290	769.866	2.05051	2.05051	0.444028	4.61797	3.87521e-06	3.62418e-05	Z1976	ychH	membrane protein	Putative membrane protein YchH	WP_000823885.1	AIG68097.1
EDL933_RS06215	89.8542	-2.04991	2.04991	0.315214	-6.50324	7.86073e-11	1.93601e-09	Z1788	NA	hypothetical protein	hypothetical protein	WP_001303877.1	AIG67459.1
EDL933_RS19080	242.788	-2.04941	2.04941	0.598985	-3.42148	0.000622824	0.00309592	Z4025	hycI	hydrogenase 3 maturation endopeptidase HyCI	Coenzyme F420 hydrogenase maturation protease	WP_000132961.1	AIG70043.1
EDL933_RS03865	2192.87	2.04456	2.04456	0.576121	3.54884	0.000386929	0.00204869	Z0876	sdhD	succinate dehydrogenase hydrophobic membrane anchor subunit	Succinate dehydrogenase hydrophobic membrane anchor protein	WP_000254360.1	AIG66992.1
EDL933_RS05375	487.163	-2.04369	2.04369	0.43315	-4.7182	2.37935e-06	2.32396e-05	Z1617	NA	ligand-gated channel	Colicin I receptor precursor	WP_001223350.1	AIG67280.1
EDL933_RS07875	3207.46	2.04316	2.04316	0.255768	7.98833	1.36781e-15	6.76819e-14	Z1683	mdoG	glucan biosynthesis protein G	Glucans biosynthesis protein G precursor	WP_000681055.1	AIG67812.1
EDL933_RS17625	869.533	2.03802	2.03802	0.522739	3.89874	9.66946e-05	0.000602184	Z3697	YfeY	RpoE-regulated lipoprotein	putative outer membrane lipoprotein YfeY	WP_000838957.1	AIG69755.1
EDL933_RS25755	9.39581	2.03725	2.03725	0.711891	2.86174	0.00421317	0.0149591	Z5431	yiiE	hypothetical protein	hypothetical protein	WP_001295676.1	AIG71351.1
EDL933_RS26025	5805.12	2.02926	2.02926	0.380764	5.32944	9.85159e-08	1.28283e-06	Z5484	rpmE	50S ribosomal protein L31	LSU ribosomal protein L31p, zinc-dependent	WP_000710769.1	AIG71407.1
EDL933_RS12715	20.3777	-2.02837	2.02837	0.560754	-3.61722	0.000297783	0.00162408	NA	NA	DUF1289 domain-containing protein	NA	WP_000840481.1	NA
EDL933_RS22355	609.314	-2.02827	2.02827	0.561379	-3.61301	0.000302657	0.00164736	Z4696	yheA	bacterioferritin-associated ferredoxin	Bacterioferritin-associated ferredoxin	WP_000289090.1	AIG70689.1
EDL933_RS20880	342.23	-2.02254	2.02254	0.490861	-4.1204	3.7822e-05	0.000270519	Z4386	NA	TonB-dependent receptor	Ferrichrome-iron receptor	WP_001051707.1	AIG70405.1
EDL933_RS10365	121.191	-2.0202	2.0202	0.353284	-5.71836	1.07558e-08	1.66791e-07	Z2186	NA	trans-aconitate 2-methyltransferase	Trans-aconitate 2-methyltransferase	WP_001286577.1	AIG68307.1
EDL933_RS22240	24048.2	2.01739	2.01739	0.616305	3.27336	0.00106278	0.00483267	Z4672	rpmD	50S ribosomal protein L30	LSU ribosomal protein L30p (L7e)	WP_001140433.1	AIG70667.1
EDL933_RS22250	29497.5	2.01679	2.01679	0.586903	3.43633	0.000589658	0.00295535	Z4674	rplR	50S ribosomal protein L18	LSU ribosomal protein L18p (L5e)	WP_000358960.1	AIG70669.1
EDL933_RS27235	160.612	-2.01639	2.01639	0.403311	-4.9996	5.74491e-07	6.52809e-06	Z5755	sugE	quaternary ammonium compound-resistance protein SugE	Quaternary ammonium compound-resistance protein SugE	WP_000118482.1	AIG71637.1
EDL933_RS27265	3368.57	2.01586	2.01586	0.588224	3.42703	0.000610228	0.00304164	Z5762	frdA	fumarate reductase flavoprotein subunit	Succinate dehydrogenase flavoprotein subunit	WP_001192976.1	AIG71643.1
EDL933_RS10820	31.3808	2.01288	2.01288	0.376906	5.34054	9.26715e-08	1.21838e-06	Z2283	NA	hypothetical protein	hypothetical protein	WP_000494244.1	AIG68402.1
EDL933_RS20915	978.739	2.0107	2.0107	0.336425	5.97666	2.27752e-09	4.24539e-08	NA	NA	hypothetical protein	NA	WP_001303665.1	NA
EDL933_RS14160	95.8687	-2.01023	2.01023	0.578652	-3.474	0.00051277	0.0026256	NA	NA	MarR family transcriptional regulator	hypothetical protein	WP_000153707.1	AIG69066.1
EDL933_RS10775	81.5596	-2.00748	2.00748	0.623057	-3.22198	0.00127308	0.00561993	NA	NA	NA	NA	NA	NA
EDL933_RS26095	727.763	2.00655	2.00655	0.485537	4.13264	3.58619e-05	0.000258196	Z5498	yijE	EamA family transporter	hypothetical protein	WP_001271257.1	AIG71418.1
EDL933_RS04065	203.712	-2.00144	2.00144	0.407549	-4.91093	9.06473e-07	9.92737e-06	Z0922	ybgR	zinc transporter ZitB	Zinc transporter ZitB	WP_000951313.1	AIG67026.1
EDL933_RS23450	5759.45	-2.00092	2.00092	0.585551	-3.41716	0.000632772	0.0031425	Z4930	gadA	glutamate decarboxylase alpha	Glutamate decarboxylase	WP_000372242.1	AIG70914.1

## Sheet: RAEM_vs_M9EM
Locus_tag	baseMean	log2FoldChange	abs(log2FoldChange)	lfcSE	stat	pvalue	padj	Old_locus_tag	Gene_name	Gene_product	Old_gene_product	Protein_ID	Old_protein_ID
EDL933_RS19240	979.065	-6.95925	6.95925	0.547708	-12.7061	5.46733e-37	3.71983e-34	Z4058	cysC	adenylyl-sulfate kinase	Adenylylsulfate kinase	WP_001173673.1	AIG70078.1
EDL933_RS08000	117.366	6.56952	6.56952	0.904415	7.26384	3.76249e-13	1.89622e-11	Z1711	flgB	flagellar basal body rod protein FlgB	Flagellar basal-body rod protein FlgB	WP_000884708.1	AIG67838.1
EDL933_RS08005	149.388	6.53753	6.53753	0.923357	7.08018	1.4397e-12	6.99666e-11	Z1712	flgC	flagellar basal body rod protein FlgC	Flagellar basal-body rod protein FlgC	WP_001196460.1	AIG67839.1
EDL933_RS08010	273.063	6.37787	6.37787	0.852503	7.48134	7.35669e-14	4.35244e-12	Z1713	flgD	flagellar basal body rod modification protein	Flagellar basal-body rod modification protein FlgD	WP_000020484.1	AIG67840.1
EDL933_RS19305	1146.1	-6.23071	6.23071	0.522136	-11.9331	7.95412e-33	3.64216e-30	Z4072	cysH	phosphoadenosine phosphosulfate reductase	Phosphoadenylyl-sulfate reductase [thioredoxin]	WP_000039864.1	AIG70091.1
EDL933_RS21375	149.878	6.10328	6.10328	0.587996	10.3798	3.06392e-25	6.4142e-23	NA	NA	PTS N-acetylgalactosamine transporter subunit IIB	PTS system, N-acetylgalactosamine-specific IIB component	WP_001301475.1	AIG70503.1
EDL933_RS04660	8793.32	5.94145	5.94145	0.65045	9.13436	6.57967e-20	8.13936e-18	Z1034	dps	DNA starvation/stationary phase protection protein	Non-specific DNA-binding protein Dps	WP_000100800.1	AIG67136.1
EDL933_RS08020	230.166	5.92487	5.92487	0.856398	6.91835	4.56924e-12	1.9583e-10	Z1715	flgF	flagellar basal body rod protein FlgF	Flagellar basal-body rod protein FlgF	WP_000349287.1	AIG67842.1
EDL933_RS19250	1315.96	-5.92341	5.92341	0.69731	-8.49465	1.98527e-17	1.74287e-15	Z4060	cysD	sulfate adenylyltransferase subunit 2	Sulfate adenylyltransferase subunit 2	WP_000372111.1	AIG70080.1
EDL933_RS19245	2401.22	-5.90181	5.90181	0.584367	-10.0995	5.55317e-24	1.0795e-21	Z4059	cysN	sulfate adenylyltransferase	Sulfate adenylyltransferase subunit 1	WP_001090366.1	AIG70079.1
EDL933_RS11900	2342.36	-5.89837	5.89837	0.499602	-11.8061	3.62886e-32	1.31679e-29	Z2546m	NA	anthranilate synthase component I	Anthranilate synthase, aminase component	WP_001194604.1	AIG68610.1
EDL933_RS25010	2805.34	5.83341	5.83341	0.603817	9.66089	4.42012e-22	7.51834e-20	Z5250	rbsA	ribose import ATP-binding protein RbsA 1	Ribose ABC transport system, ATP-binding protein RbsA	WP_000387782.1	AIG71218.1
EDL933_RS21370	347.335	5.81274	5.81274	0.627886	9.25763	2.09014e-20	2.9171e-18	Z4484	agaZ	tagatose-1,6-bisphosphate aldolase	Tagatose-6-phosphate kinase AgaZ	WP_000681927.1	AIG70502.1
EDL933_RS08015	482.951	5.72085	5.72085	0.811136	7.05289	1.75238e-12	8.29409e-11	Z1714	flgE	flagellar hook protein FlgE	Flagellar hook protein FlgE	WP_000885860.1	AIG67841.1
EDL933_RS17575	1402.49	-5.62855	5.62855	0.583896	-9.63966	5.43702e-22	8.70402e-20	Z3687	cysA	sulfate/thiosulfate import ATP-binding protein CysA	Sulfate and thiosulfate import ATP-binding protein CysA	WP_000021035.1	AIG69745.1
EDL933_RS08025	266.079	5.57467	5.57467	0.833424	6.68888	2.24888e-11	8.62018e-10	Z1716	flgG	flagellar basal body rod protein FlgG	Flagellar basal-body rod protein FlgG	WP_000625837.1	AIG67843.1
EDL933_RS19310	2359.63	-5.56588	5.56588	0.641944	-8.67036	4.30769e-18	4.11346e-16	Z4073	cysI	sulfite reductase subunit beta	Sulfite reductase [NADPH] hemoprotein beta-component	WP_001290706.1	AIG70092.1
EDL933_RS04465	754.438	-5.53399	5.53399	0.616936	-8.97012	2.96192e-19	3.50473e-17	Z0996	bioC	malonyl-[acyl-carrier protein] O-methyltransferase BioC	Biotin synthesis protein BioC	WP_000246788.1	AIG67099.1
EDL933_RS04470	517.861	-5.43553	5.43553	0.588991	-9.22854	2.74346e-20	3.64211e-18	Z0997	bioD	dethiobiotin synthase	Dethiobiotin synthetase	WP_000044849.1	AIG67100.1
EDL933_RS17580	952.378	-5.39623	5.39623	0.646655	-8.34485	7.13064e-17	5.88062e-15	Z3688m	CysW	sulfate/thiosulfate transporter permease subunit	Sulfate transport system permease protein CysW	WP_000852688.1	AIG69746.1
EDL933_RS21380	125.553	5.36318	5.36318	0.528974	10.1388	3.7151e-24	7.48937e-22	Z4486	NA	PTS N-acetylgalactosamine transporter subunit IIC	PTS system, N-acetylgalactosamine-specific IIC component	WP_000406214.1	AIG70504.1
EDL933_RS14325	132.963	5.3603	5.3603	0.87584	6.12018	9.34678e-10	2.3553e-08	Z3012	fliA	RNA polymerase sigma factor FliA	RNA polymerase sigma factor for flagellar operon	WP_001087467.1	AIG69096.1
EDL933_RS04860	1001.49	5.31458	5.31458	0.558065	9.52323	1.67877e-21	2.61073e-19	Z1076	grxA	glutaredoxin, GrxA family	Glutaredoxin 1	WP_001195231.1	AIG67177.1
EDL933_RS25005	2255.36	5.27984	5.27984	0.592916	8.90487	5.34489e-19	5.81845e-17	NA	RbsD	D-ribose pyranase	Ribose ABC transport system, high affinity permease RbsD	WP_001301979.1	AIG71217.1
EDL933_RS28040	2271.67	5.2662	5.2662	0.693036	7.59874	2.99027e-14	1.82877e-12	Z5920	uxuA	mannonate dehydratase	Mannonate dehydratase	WP_000438581.1	AIG71796.1
EDL933_RS04460	1292.45	-5.2574	5.2574	0.521779	-10.0759	7.05953e-24	1.325e-21	Z0995	bioF	8-amino-7-oxononanoate synthase	8-amino-7-oxononanoate synthase	WP_000118816.1	AIG67098.1
EDL933_RS16755	369.562	-5.24466	5.24466	0.46548	-11.2672	1.90494e-29	5.76032e-27	NA	NA	UDP-4-amino-4-deoxy-L-arabinose-oxoglutarate aminotransferase	UDP-4-amino-4-deoxy-L-arabinose--oxoglutarate aminotransferase	WP_001303599.1	AIG69582.1
EDL933_RS14340	295.109	5.24203	5.24203	0.869833	6.02648	1.6757e-09	3.96559e-08	Z3014	fliD	flagellar hook-associated protein 2	Flagellar hook-associated protein FliD	WP_000146755.1	AIG69099.1
EDL933_RS04455	1213.38	-5.20049	5.20049	0.423859	-12.2694	1.32267e-34	7.99919e-32	Z0994	bioB	biotin synthase	Biotin synthase	WP_000951221.1	AIG67097.1
EDL933_RS25015	2428.69	5.17511	5.17511	0.559251	9.25365	2.16949e-20	2.95213e-18	Z5251	rbsC	ribose ABC transporter permease	Ribose ABC transport system, permease protein RbsC	WP_000211858.1	AIG71219.1
EDL933_RS08045	451.845	5.15654	5.15654	0.844554	6.10564	1.02392e-09	2.54484e-08	Z1720	flgK	flagellar hook-associated protein FlgK	Flagellar hook-associated protein FlgK	WP_000096470.1	AIG67847.1
EDL933_RS21840	2725.22	5.14166	5.14166	0.843875	6.09292	1.10871e-09	2.71834e-08	Z4583	nanA	N-acetylneuraminate lyase	N-acetylneuraminate lyase	WP_000224714.1	AIG70595.1
EDL933_RS10950	1408.18	5.12157	5.12157	0.576955	8.8769	6.87481e-19	7.33718e-17	Z2315	acpD	FMN-dependent NADH-azoreductase	FMN-dependent NADH-azoreductase	WP_000048968.1	AIG68426.1
EDL933_RS28250	367.911	5.12084	5.12084	0.815602	6.27861	3.41616e-10	9.83818e-09	Z5955	tsr	methyl-accepting chemotaxis protein	Methyl-accepting chemotaxis protein I (serine chemoreceptor protein)	WP_000919571.1	AIG71836.1
EDL933_RS10440	283.504	-5.07258	5.07258	0.726667	-6.98062	2.93882e-12	1.3442e-10	Z2203	FimD	outer membrane usher protein	type 1 fimbriae anchoring protein FimD	WP_000123651.1	AIG68322.1
EDL933_RS10430	897.951	-5.04962	5.04962	0.774042	-6.5237	6.85931e-11	2.37804e-09	Z2200	FimA	fimbrial protein	type 1 fimbriae major subunit FimA	WP_001296758.1	AIG68320.1
EDL933_RS17585	599.477	-5.04588	5.04588	0.696163	-7.24813	4.22557e-13	2.11007e-11	Z3689	cysU	sulfate/thiosulfate transporter subunit	Sulfate transport system permease protein CysT	WP_000458420.1	AIG69747.1
EDL933_RS27180	20166.3	5.03123	5.03123	0.586563	8.57747	9.69792e-18	8.65341e-16	Z5744	aspA	aspartate ammonia-lyase	Aspartate ammonia-lyase	WP_000069437.1	AIG71625.1
EDL933_RS16765	385.702	-5.01243	5.01243	0.328441	-15.2613	1.38442e-52	7.53542e-49	Z3513	NA	bifunctional UDP-glucuronic acid oxidase/UDP-4-amino-4-deoxy-L-arabinose formyltransferase	Polymyxin resistance protein ArnA_DH, UDP-glucuronic acid decarboxylase	WP_000860282.1	AIG69584.1
EDL933_RS14010	185.721	5.00314	5.00314	0.82999	6.02795	1.66054e-09	3.94686e-08	Z2943	motB	motility protein B	Flagellar motor rotation protein MotB	WP_000795630.1	AIG69035.1
EDL933_RS11905	1589.84	-4.99874	4.99874	0.350745	-14.2518	4.36996e-46	5.94643e-43	Z2548	trpD	bifunctional glutamine amidotransferase/anthranilate phosphoribosyltransferase	Anthranilate synthase, amidotransferase component	WP_000763520.1	AIG68611.1
EDL933_RS14445	100.498	4.96744	4.96744	0.892645	5.56485	2.62373e-08	4.7445e-07	Z3034	fliL	flagellar basal body-associated protein FliL	Flagellar biosynthesis protein FliL	WP_000133106.1	AIG69119.1
EDL933_RS14450	155.181	4.96683	4.96683	0.824836	6.02159	1.72709e-09	4.06951e-08	Z3035	fliM	flagellar motor switch protein FliM	Flagellar motor switch protein FliM	WP_001295641.1	AIG69120.1
EDL933_RS15100	951.896	-4.9507	4.9507	0.69241	-7.14995	8.6808e-13	4.29542e-11	Z3175	yeeE	membrane protein	Putative transport system permease protein	WP_000492327.1	AIG69252.1
EDL933_RS14345	145.832	4.93048	4.93048	0.859219	5.73833	9.56152e-09	1.95652e-07	Z3015	fliS	flagellar export chaperone FliS	Flagellar biosynthesis protein FliS	WP_000270665.1	AIG69100.1
EDL933_RS13990	144.081	4.91136	4.91136	0.8599	5.71154	1.11955e-08	2.2486e-07	Z2939	tap	methyl-accepting chemotaxis protein	Methyl-accepting chemotaxis protein IV (dipeptide chemoreceptor protein)	WP_000483251.1	AIG69031.1
EDL933_RS21190	841.803	4.89333	4.89333	0.655632	7.46352	8.42396e-14	4.87783e-12	Z4445	uxaC	uronate isomerase	Uronate isomerase	WP_000187445.1	AIG70464.1
EDL933_RS13970	320.602	4.89305	4.89305	0.845591	5.78655	7.18477e-09	1.5041e-07	Z2935	cheZ	protein phosphatase CheZ	Chemotaxis response - phosphatase CheZ	WP_000983602.1	AIG69027.1
EDL933_RS14015	157.055	4.89082	4.89082	0.901854	5.42308	5.85818e-08	9.46174e-07	Z2944	motA	flagellar motor protein MotA	Flagellar motor rotation protein MotA	WP_000906325.1	AIG69036.1
EDL933_RS13975	282.643	4.87932	4.87932	0.858907	5.68084	1.34032e-08	2.66255e-07	Z2936	cheY	two-component system response regulator	Chemotaxis regulator - transmits chemoreceptor signals to flagelllar motor components CheY	WP_000763867.1	AIG69028.1
EDL933_RS07110	158.659	-4.86568	4.86568	0.658385	-7.39033	1.4646e-13	7.81548e-12	Z1518	NA	hypothetical protein	hypothetical protein	WP_001189178.1	AIG67636.1
EDL933_RS14455	55.1144	4.8626	4.8626	0.882114	5.51244	3.53901e-08	6.12405e-07	Z3036	fliN	flagellar motor switch protein FliN	Flagellar motor switch protein FliN	WP_001282098.1	AIG69121.1
EDL933_RS16750	91.9496	-4.85387	4.85387	0.563941	-8.60705	7.49652e-18	6.91586e-16	Z3510	ais	histidine phosphatase family protein	Polymyxin resistance protein PmrG	WP_001302794.1	AIG69581.1
EDL933_RS23755	196.532	4.82867	4.82867	0.747622	6.45871	1.056e-10	3.40243e-09	Z4991	xylF	xylose ABC transporter substrate-binding protein	Xylose ABC transporter, periplasmic xylose-binding protein XylF	WP_001301778.1	AIG70972.1
EDL933_RS16760	205.647	-4.82509	4.82509	0.431361	-11.1857	4.78897e-29	1.37191e-26	Z3512	NA	undecaprenyl-phosphate 4-deoxy-4-formamido-L-arabinose transferase	Polymyxin resistance protein ArnC, glycosyl transferase	WP_000461646.1	AIG69583.1
EDL933_RS08030	106.33	4.82428	4.82428	0.819884	5.88411	4.00208e-09	8.7836e-08	Z1717	flgH	flagellar L-ring protein	Flagellar L-ring protein FlgH	WP_001295442.1	AIG67844.1
EDL933_RS03310	19082.9	4.81744	4.81744	0.734114	6.56224	5.30047e-11	1.89806e-09	Z0750	ahpF	alkyl hydroperoxide reductase subunit F	Alkyl hydroperoxide reductase protein F	WP_000887629.1	AIG66880.1
EDL933_RS14005	371.757	4.78211	4.78211	0.870941	5.49074	4.00251e-08	6.80801e-07	Z2942	cheA	chemotaxis protein CheA	Signal transduction histidine kinase CheA	WP_000355035.1	AIG69034.1
EDL933_RS04450	709.893	-4.76537	4.76537	0.373032	-12.7747	2.27102e-37	1.76588e-34	Z0993	bioA	adenosylmethionine--8-amino-7-oxononanoate aminotransferase BioA	Adenosylmethionine-8-amino-7-oxononanoate aminotransferase	WP_001303857.1	AIG67096.1
EDL933_RS16230	944.549	4.76525	4.76525	0.702632	6.782	1.18524e-11	4.85057e-10	Z3405	mglB	galactose ABC transporter substrate-binding protein	Galactose/methyl galactoside ABC transport system, D-galactose-binding periplasmic protein MglB	WP_001036981.1	AIG69478.1
EDL933_RS26090	26288	4.76418	4.76418	0.88229	5.39979	6.67196e-08	1.06186e-06	Z5497	katG	catalase/hydroperoxidase HPI(I)	Catalase	WP_001297636.1	AIG71417.1
EDL933_RS13980	210.9	4.75235	4.75235	0.84031	5.65547	1.55421e-08	3.04301e-07	Z2937	cheB	chemotaxis response regulator protein-glutamate methylesterase	Chemotaxis response regulator protein-glutamate methylesterase CheB	WP_000036370.1	AIG69029.1
EDL933_RS10445	93.8374	-4.75166	4.75166	0.74896	-6.34434	2.23374e-10	6.64385e-09	Z2204	FimF	fimbrial protein	type 1 fimbrae adaptor subunit FimF	WP_000876770.1	AIG68323.1
EDL933_RS19315	1592.31	-4.74811	4.74811	0.73332	-6.47482	9.49261e-11	3.16983e-09	Z4074	cysJ	sulfite reductase subunit alpha	Sulfite reductase [NADPH] flavoprotein alpha-component	WP_000211937.1	AIG70093.1
EDL933_RS17590	821.815	-4.74731	4.74731	0.645399	-7.35562	1.90039e-13	9.85125e-12	Z3690	cysP	thiosulfate transporter subunit	Sulfate and thiosulfate binding protein CysP	WP_000290223.1	AIG69748.1
EDL933_RS23490	48.8638	4.72464	4.72464	0.834933	5.65871	1.52517e-08	2.99693e-07	Z4939	yhjH	cyclic-guanylate-specific phosphodiesterase	GGDEF/EAL domain protein YhjH	WP_001302384.1	AIG70923.1
EDL933_RS10455	111.302	-4.71506	4.71506	0.708983	-6.65045	2.92202e-11	1.06742e-09	Z2206	FimH	adhesin	mannose-specific adhesin FimH	WP_000520684.1	AIG68325.1
EDL933_RS13995	170.167	4.70447	4.70447	0.863764	5.44648	5.13766e-08	8.42298e-07	Z2940	tar	methyl-accepting chemotaxis protein II	Methyl-accepting chemotaxis protein II (aspartate chemoreceptor protein)	WP_001302081.1	AIG69032.1
EDL933_RS04105	1746.19	4.67507	4.67507	0.591863	7.89891	2.8135e-15	1.98882e-13	Z0929	galE	UDP-glucose 4-epimerase	UDP-N-acetylglucosamine 4-epimerase	WP_001265443.1	AIG67034.1
EDL933_RS20375	1545.54	4.65906	4.65906	0.755396	6.16771	6.92868e-10	1.82187e-08	Z4288	galP	MFS transporter	Arabinose-proton symporter	WP_001112296.1	AIG70307.1
EDL933_RS14415	131.337	4.634	4.634	0.840476	5.51354	3.51692e-08	6.11584e-07	Z3028	fliF	flagellar M-ring protein FliF	Flagellar M-ring protein FliF	WP_000994443.1	AIG69113.1
EDL933_RS04100	1531.75	4.57734	4.57734	0.600827	7.6184	2.56836e-14	1.58859e-12	Z0928	galT	galactose-1-phosphate uridylyltransferase	Galactose-1-phosphate uridylyltransferase	WP_000191541.1	AIG67033.1
EDL933_RS21400	214.911	4.57454	4.57454	0.522935	8.74781	2.17536e-18	2.23405e-16	Z4490	agaS	aldose isomerase	Galactosamine-6-phosphate isomerase	WP_001114858.1	AIG70509.1
EDL933_RS21260	497.108	4.5733	4.5733	0.708058	6.45893	1.05448e-10	3.40243e-09	NA	YhaK	pirin-like protein YhaK	Pirin-like protein YhaK	WP_000633573.1	AIG70479.1
EDL933_RS21405	152.11	4.56747	4.56747	0.57732	7.91151	2.54278e-15	1.8211e-13	Z4491	agaY	tagatose-1,6-bisphosphate aldolase	Tagatose 1,6-bisphosphate aldolase	WP_000022766.1	AIG70510.1
EDL933_RS13675	521.065	-4.55836	4.55836	0.525239	-8.67864	4.00521e-18	3.9637e-16	Z2872	MgrB	PhoP regulon feedback inhibition membrane protein MgrB	Putative inner membrane protein	WP_000714550.1	AIG68969.1
EDL933_RS03645	2048.58	4.48766	4.48766	0.606125	7.40386	1.32286e-13	7.20034e-12	Z0825	nagB	glucosamine-6-phosphate deaminase	Glucosamine-6-phosphate deaminase	WP_001237072.1	AIG66948.1
EDL933_RS19530	635.603	4.47046	4.47046	0.70082	6.3789	1.78369e-10	5.45427e-09	Z4119	fucI	L-fucose isomerase	L-fucose isomerase	WP_001033899.1	AIG70138.1
EDL933_RS10435	149.278	-4.46775	4.46775	0.682843	-6.54287	6.03498e-11	2.13301e-09	Z2201	FimC	fimbrial chaperone protein	chaperone FimC	WP_001195169.1	AIG68321.1
EDL933_RS28035	663.404	4.46256	4.46256	0.716965	6.22423	4.83925e-10	1.3303e-08	NA	NA	hypothetical protein	NA	WP_001332880.1	NA
EDL933_RS19525	160.054	4.43728	4.43728	0.661505	6.70786	1.97503e-11	7.67862e-10	Z4118	fucP	MFS transporter	Fucose permease	WP_000528605.1	AIG70137.1
EDL933_RS11075	134.029	4.41011	4.41011	0.510852	8.63284	5.98465e-18	5.61629e-16	Z3312	NA	superoxide dismutase	Superoxide dismutase [Cu-Zn] precursor	WP_000649829.1	AIG68455.1
EDL933_RS16770	150.075	-4.38126	4.38126	0.365868	-11.975	4.80517e-33	2.61545e-30	Z3514	ArnD	4-deoxy-4-formamido-L-arabinose- phosphoundecaprenol deformylase ArnD	Polymyxin resistance protein PmrJ, predicted deacetylase	WP_000169742.1	AIG69585.1
EDL933_RS06400	412.528	4.29886	4.29886	0.52473	8.19252	2.55809e-16	2.01792e-14	Z2347	NA	superoxide dismutase	Superoxide dismutase [Cu-Zn] precursor	WP_000649830.1	AIG67496.1
EDL933_RS14420	83.2129	4.29351	4.29351	0.794945	5.40102	6.62649e-08	1.05771e-06	Z3029	fliG	flagellar motor switch protein FliG	Flagellar motor switch protein FliG	WP_000067950.1	AIG69114.1
EDL933_RS08035	130.633	4.27193	4.27193	0.811471	5.26442	1.4063e-07	2.10288e-06	Z1718	flgI	flagellar P-ring protein	Flagellar P-ring protein FlgI	WP_000589319.1	AIG67845.1
EDL933_RS13210	1000.09	4.26933	4.26933	0.472618	9.03336	1.6648e-19	2.01367e-17	Z2775	spy	ATP-independent periplasmic protein-refolding chaperone	Periplasmic protein related to spheroblast formation	WP_001228981.1	AIG68874.1
EDL933_RS08040	108.861	4.25609	4.25609	0.816732	5.21113	1.87695e-07	2.66743e-06	Z1719	flgJ	peptidoglycan hydrolase FlgJ	Flagellar protein FlgJ [peptidoglycan hydrolase]	WP_001301817.1	AIG67846.1
EDL933_RS13985	100.207	4.25499	4.25499	0.826109	5.15064	2.59598e-07	3.5954e-06	Z2938	cheR	chemotaxis protein-glutamate O-methyltransferase	Chemotaxis protein methyltransferase CheR	WP_000204340.1	AIG69030.1
EDL933_RS28305	509.348	-4.21904	4.21904	0.707398	-5.96417	2.45885e-09	5.57647e-08	NA	bglJ	helix-turn-helix transcriptional regulator	Transcriptional activator protein bglJ	WP_001301727.1	AIG71847.1
EDL933_RS28045	1287.32	4.21353	4.21353	0.656799	6.41525	1.4059e-10	4.3479e-09	Z5921	uxuB	fructuronate reductase	D-mannonate oxidoreductase	WP_000208194.1	AIG71797.1
EDL933_RS13530	286.004	4.21116	4.21116	0.770688	5.46415	4.65128e-08	7.76592e-07	Z2843	yeaU	tartrate dehydrogenase	Tartrate dehydrogenase	WP_000978495.1	AIG68939.1
EDL933_RS10450	99.2667	-4.1718	4.1718	0.809114	-5.15601	2.52261e-07	3.51166e-06	Z2205	FimG	fimbrial protein	type 1 fimbrae adaptor subunit FimG	WP_000825463.1	AIG68324.1
EDL933_RS03650	1851.15	4.11366	4.11366	0.558778	7.36189	1.81329e-13	9.49012e-12	Z0826	nagE	PTS N-acetyl glucosamine transporter subunit IIABC	PTS system, N-acetylglucosamine-specific IIA component	WP_001023104.1	AIG66950.1
EDL933_RS03175	90.1548	-4.09548	4.09548	0.388673	-10.5371	5.82636e-26	1.32137e-23	Z0722	HokE	protein HokE	HokE protein	WP_000956465.1	AIG66851.1
EDL933_RS13140	57.0247	-4.0929	4.0929	0.809653	-5.05513	4.30104e-07	5.78039e-06	Z2759	NA	hypothetical protein	hypothetical protein	NA	AIG68861.1
EDL933_RS19520	265.767	4.055	4.055	0.726788	5.57934	2.41429e-08	4.40972e-07	Z4117	fucA	L-fuculose-phosphate aldolase	L-fuculose phosphate aldolase	WP_000440775.1	AIG70136.1
EDL933_RS10460	177.437	-4.04419	4.04419	0.521121	-7.76055	8.45644e-15	5.47957e-13	Z2207	NA	hypothetical protein	Putative formate dehydrogenase oxidoreductase protein	WP_000726734.1	AIG68326.1
EDL933_RS16225	365.919	4.03822	4.03822	0.763635	5.28815	1.23559e-07	1.88914e-06	Z3404	mglA	galactose/methyl galactoside import ATP-binding protein MglA	Galactose/methyl galactoside ABC transport system, ATP-binding protein MglA	WP_000255020.1	AIG69477.1
EDL933_RS14440	92.8927	4.0304	4.0304	0.849134	4.74648	2.06988e-06	2.35205e-05	Z3033	fliK	flagellar hook-length control protein FliK	Flagellar hook-length control protein FliK	WP_000620075.1	AIG69118.1
EDL933_RS17570	998.914	-4.00295	4.00295	0.271338	-14.7526	2.95939e-49	7.50672e-46	Z3686	cysM	cysteine synthase B	Cysteine synthase B	WP_001301606.1	AIG69744.1
EDL933_RS03180	863.163	-3.99419	3.99419	0.27116	-14.73	4.13745e-49	7.50672e-46	Z0723	entD	4'-phosphopantetheinyl transferase	4'-phosphopantetheinyl transferase [enterobactin] siderophore	WP_000228135.1	AIG66853.1
EDL933_RS26625	96.7976	3.99001	3.99001	0.674549	5.91508	3.31712e-09	7.36942e-08	Z5633	malK	maltose/maltodextrin import ATP-binding protein MalK	Maltose/maltodextrin transport ATP-binding protein MalK	WP_000179165.1	AIG71511.1
EDL933_RS14430	59.926	3.97751	3.97751	0.832965	4.77512	1.79599e-06	2.06672e-05	NA	FliI	flagellum-specific ATP synthase FliI	Flagellum-specific ATP synthase FliI	WP_000213294.1	AIG69116.1
EDL933_RS21385	116.174	3.96547	3.96547	0.570436	6.95164	3.61059e-12	1.62417e-10	Z4487	NA	PTS N-acetylgalactosamine transporter subunit IID	PTS system, N-acetylgalactosamine-specific IID component	WP_001295548.1	AIG70505.1
EDL933_RS21185	612.529	3.96517	3.96517	0.685551	5.78391	7.2983e-09	1.51978e-07	Z4444	uxaA	altronate hydrolase	Altronate hydrolase	WP_001199352.1	AIG70463.1
EDL933_RS28390	3014.9	3.96268	3.96268	0.452568	8.75599	2.02318e-18	2.11772e-16	Z5983	deoC	2-deoxyribose-5-phosphate aldolase	Deoxyribose-phosphate aldolase	WP_001295412.1	AIG71862.1
EDL933_RS10265	223.907	-3.95986	3.95986	0.69041	-5.73552	9.7215e-09	1.9818e-07	NA	NA	hypothetical protein	NA	WP_000901365.1	NA
EDL933_RS07990	114.041	3.9582	3.9582	0.767499	5.15727	2.50571e-07	3.49707e-06	Z1709	flgM	anti-sigma-28 factor FlgM	Negative regulator of flagellin synthesis FlgM	WP_000020884.1	AIG67835.1
EDL933_RS03305	41629.2	3.95608	3.95608	0.632609	6.2536	4.01097e-10	1.14302e-08	Z0749	ahpC	alkyl hydroperoxide reductase subunit C	Alkyl hydroperoxide reductase protein C	WP_000052796.1	AIG66879.1
EDL933_RS13965	58.1477	3.93613	3.93613	0.764885	5.14604	2.66048e-07	3.67538e-06	Z2934	flhB	flagellar biosynthesis protein FlhB	Flagellar biosynthesis protein FlhB	WP_001278932.1	AIG69025.1
EDL933_RS17595	2994.73	3.93556	3.93556	0.664149	5.92572	3.10927e-09	6.93596e-08	NA	NA	NAD(P)-dependent oxidoreductase	3-oxoacyl-[acyl-carrier protein] reductase	WP_000517430.1	AIG69749.1
EDL933_RS23350	581.91	-3.93426	3.93426	0.36545	-10.7655	5.00886e-27	1.29825e-24	Z4909	yhiF	helix-turn-helix transcriptional regulator	Transcriptional regulator, ArsR family	WP_000478621.1	AIG70891.1
EDL933_RS14425	45.1177	3.91645	3.91645	0.832361	4.70522	2.53587e-06	2.80543e-05	NA	FliH	flagellar assembly protein FliH	Flagellar assembly protein FliH	WP_001282715.1	AIG69115.1
EDL933_RS23360	3475.17	-3.90794	3.90794	0.393783	-9.92408	3.27089e-23	5.74305e-21	Z4911	chuA	ligand-gated channel protein	TonB-dependent hemin, ferrichrome receptor	WP_000089593.1	AIG70893.1
EDL933_RS23510	2100.63	3.90631	3.90631	0.632468	6.1763	6.56225e-10	1.7339e-08	Z4942	dctA	C4-dicarboxylate ABC transporter	Aerobic C4-dicarboxylate transporter for fumarate, L-malate, D-malate, succunate, aspartate	WP_000858212.1	AIG70926.1
EDL933_RS21835	1019.9	3.85008	3.85008	0.801069	4.80618	1.53841e-06	1.7969e-05	NA	NanT	MFS transporter	Sialic acid transporter (permease) NanT	WP_000108469.1	AIG70594.1
EDL933_RS08875	50.3098	-3.8157	3.8157	0.543391	-7.02202	2.18678e-12	1.02609e-10	Z1877	NA	endopeptidase	Phage outer membrane lytic protein Rz	WP_000087013.1	AIG68008.1
EDL933_RS02775	450.65	-3.80882	3.80882	0.771263	-4.93842	7.87599e-07	9.92339e-06	Z0608	NA	transporter	Agglutination protein	WP_000090493.1	AIG66768.1
EDL933_RS02135	131.647	3.80786	3.80786	0.523504	7.27378	3.49567e-13	1.77822e-11	Z0463	UhpA	DNA-binding response regulator	Transcriptional regulatory protein UhpA	WP_000621918.1	AIG66629.1
EDL933_RS16775	177.737	-3.79927	3.79927	0.297281	-12.78	2.11944e-37	1.76588e-34	Z3515	NA	4-amino-4-deoxy-L-arabinose lipid A transferase	Polymyxin resistance protein ArnT, undecaprenyl phosphate-alpha-L-Ara4N transferase	WP_000844063.1	AIG69586.1
EDL933_RS14460	25.8468	3.79372	3.79372	0.816942	4.6438	3.42056e-06	3.69407e-05	NA	FliQ	flagellar protein FliO	Flagellar biosynthesis protein FliQ	WP_001302429.1	AIG69122.1
EDL933_RS13135	955.938	-3.77049	3.77049	0.444958	-8.4738	2.37506e-17	2.01992e-15	Z2758	TcyP	L-cystine transporter tcyP	L-cystine uptake protein TcyP	WP_001010688.1	AIG68860.1
EDL933_RS13960	104.322	3.76705	3.76705	0.714668	5.27105	1.35644e-07	2.04518e-06	Z2932	flhA	flagellar biosynthesis protein FlhA	Flagellar biosynthesis protein FlhA	WP_000067016.1	AIG69024.1
EDL933_RS07115	1243.25	-3.74039	3.74039	0.559375	-6.68672	2.2823e-11	8.68709e-10	Z1519	EfeU	ferrous iron permease EfeU	Ferrous iron transport permease EfeU	WP_000497942.1	AIG67637.1
EDL933_RS16360	1074.57	3.72244	3.72244	0.59311	6.27614	3.47075e-10	9.9428e-09	Z3431	yeiQ	oxidoreductase	D-mannonate oxidoreductase	WP_001091926.1	AIG69505.1
EDL933_RS19500	960.965	3.71795	3.71795	0.385481	9.64497	5.16284e-22	8.51556e-20	Z4113	sdaC	serine transporter	Serine transporter	WP_000450476.1	AIG70132.1
EDL933_RS06105	10.2646	-3.7169	3.7169	0.777842	-4.77847	1.76632e-06	2.04121e-05	NA	NA	NA	NA	NA	NA
EDL933_RS27080	719.472	3.71511	3.71511	0.738821	5.02843	4.94512e-07	6.56495e-06	Z5724	fumB	fumarate hydratase	Fumarate hydratase class I, anaerobic	WP_000066694.1	AIG71607.1
EDL933_RS16925	2257.36	3.705	3.705	0.31324	11.828	2.79772e-32	1.08771e-29	Z3551	NA	aminotransferase	Alanine transaminase	WP_000074525.1	AIG69618.1
EDL933_RS14320	76.204	3.68657	3.68657	0.805346	4.57762	4.70287e-06	4.8944e-05	Z3011	fliZ	flagellar regulatory protein FliZ	Flagellar biosynthesis protein FliZ	WP_001302103.1	AIG69095.1
EDL933_RS28260	84.7046	3.66871	3.66871	0.588475	6.23426	4.53909e-10	1.25413e-08	Z5957	yjjM	GntR family transcriptional regulator	Regulator of L-galactonate catabolism YjjM	WP_000091572.1	AIG71838.1
EDL933_RS25970	1956.51	3.66168	3.66168	0.631007	5.80293	6.51679e-09	1.3772e-07	Z5472	glpF	aquaporin	Glycerol uptake facilitator protein	WP_000084268.1	AIG71395.1
EDL933_RS14350	104.137	3.66096	3.66096	0.839594	4.3604	1.29827e-05	0.000121209	Z3016	fliT	flagellar protein FliT	Flagellar biosynthesis protein FliT	WP_001015033.1	AIG69101.1
EDL933_RS18465	9145.64	3.65894	3.65894	0.548165	6.6749	2.474e-11	9.22326e-10	Z3890	yfiA	ribosome-associated inhibitor A	Ribosome hibernation protein YfiA	WP_000178456.1	AIG69919.1
EDL933_RS28395	4017.07	3.65518	3.65518	0.451495	8.09571	5.69294e-16	4.36432e-14	Z5984	deoA	thymidine phosphorylase	Thymidine phosphorylase	WP_000477811.1	AIG71863.1
EDL933_RS28315	184.404	-3.65383	3.65383	0.610829	-5.98175	2.20746e-09	5.06971e-08	NA	NA	hypothetical protein	hypothetical protein	WP_000604563.1	AIG71849.1
EDL933_RS02780	442.606	-3.64442	3.64442	0.645706	-5.64409	1.66062e-08	3.20659e-07	Z0609	NA	Ig-like domain repeat protein	Large repetitive protein	WP_000052468.1	AIG66769.1
EDL933_RS00035	934.704	3.62243	3.62243	0.609771	5.94063	2.83924e-09	6.35966e-08	Z0006	yaaA	peroxide stress protein YaaA	UPF0246 protein YaaA	WP_000906203.1	AIG66214.1
EDL933_RS28310	1923.41	-3.6152	3.6152	0.625086	-5.78352	7.31552e-09	1.51978e-07	Z5968	fhuF	hydroxamate siderophore iron reductase FhuF	Ferric reductase	WP_000331566.1	AIG71848.1
EDL933_RS19185	6.39032	3.60495	3.60495	0.817868	4.40774	1.04454e-05	9.99193e-05	Z4047	NA	aromatic acid decarboxylase	Hydroxyaromatic non-oxidative decarboxylase protein B	WP_000767724.1	AIG70065.1
EDL933_RS14410	34.4466	3.60341	3.60341	0.802293	4.49139	7.07593e-06	7.14551e-05	Z3027	fliE	flagellar hook-basal body complex protein FliE	Flagellar hook-basal body complex protein FliE	WP_001274299.1	AIG69111.1
EDL933_RS27055	108.606	3.57277	3.57277	0.553055	6.46005	1.04666e-10	3.40243e-09	Z5720	melR	transcriptional regulator MelR	Melibiose operon regulatory protein	WP_001090750.1	AIG71603.1
EDL933_RS04615	486.688	-3.56419	3.56419	0.5552	-6.41965	1.36585e-10	4.29729e-09	Z1026	Fiu	catecholate siderophore receptor Fiu	Ferrichrome-iron receptor	WP_000430049.1	AIG67129.1
EDL933_RS08880	82.8014	-3.55494	3.55494	0.459392	-7.73836	1.00708e-14	6.44886e-13	Z1878	Bor	hypothetical protein	Lipoprotein Bor	WP_000738495.1	AIG68009.1
EDL933_RS01990	339.448	-3.51258	3.51258	0.382619	-9.18037	4.29617e-20	5.43816e-18	Z0432	codB	cytosine permease	Cytosine permease	WP_000076226.1	AIG66600.1
EDL933_RS04095	1378.24	3.50386	3.50386	0.538964	6.50111	7.97282e-11	2.71394e-09	Z0927	galK	galactokinase	Galactokinase	WP_000053415.1	AIG67032.1
EDL933_RS00345	150.324	3.4932	3.4932	0.864864	4.03902	5.36756e-05	0.000433071	Z0072	araB	ribulokinase	Ribulokinase	WP_000951872.1	AIG66273.1
EDL933_RS27085	279.356	3.49315	3.49315	0.641721	5.44341	5.22691e-08	8.54356e-07	Z5725	dcuB	anaerobic C4-dicarboxylate transporter	C4-dicarboxylate transporter DcuB	WP_000899526.1	AIG71608.1
EDL933_RS16690	2071.41	3.46966	3.46966	0.871661	3.98052	6.87652e-05	0.00054088	Z3498	glpT	MFS transporter	Glycerol-3-phosphate transporter	WP_000948724.1	AIG69568.1
EDL933_RS01490	265.776	-3.46153	3.46153	0.444807	-7.78209	7.13388e-15	4.67828e-13	Z0321	NA	transcriptional regulator	Transcriptional regulator, AraC family	WP_000246059.1	AIG66496.1
EDL933_RS23480	1011.38	-3.46095	3.46095	0.529774	-6.53289	6.4514e-11	2.25132e-09	Z4936	yhjE	MFS transporter	Inner membrane metabolite transport protein YhjE	WP_001149004.1	AIG70921.1
EDL933_RS08050	329.835	3.45904	3.45904	0.75207	4.59936	4.23792e-06	4.45309e-05	Z1721	flgL	flagellar hook-filament junction protein FlgL	Flagellar hook-associated protein FlgL	WP_001212790.1	AIG67848.1
EDL933_RS23750	729.105	3.45492	3.45492	0.620412	5.56874	2.56581e-08	4.67081e-07	Z4990	xylA	xylose isomerase	Xylose isomerase	WP_001149589.1	AIG70971.1
EDL933_RS00845	6247.94	3.45417	3.45417	0.682179	5.06343	4.11781e-07	5.57543e-06	Z0173	htrA	periplasmic serine endoprotease DegP	HtrA protease/chaperone protein	WP_000753946.1	AIG66374.1
EDL933_RS10485	604.599	-3.40755	3.40755	0.503948	-6.76172	1.36365e-11	5.4516e-10	Z2212	yddA	ABC transporter ATP-binding protein	putative ABC transporter ATP-binding protein yddA	WP_000628537.1	AIG68332.1
EDL933_RS16780	68.4527	-3.4044	3.4044	0.392645	-8.67041	4.30573e-18	4.11346e-16	Z3516	ArnE	4-amino-4-deoxy-L-arabinose-phosphoundecaprenol flippase subunit ArnE	Polymyxin resistance protein PmrL, sucrose-6 phosphate hydrolase	WP_000638034.1	AIG69587.1
EDL933_RS18815	265.4	3.38068	3.38068	0.48772	6.93161	4.16089e-12	1.81182e-10	Z3966	NA	transcriptional regulator	Transcriptional regulator, ArsR family	WP_000138003.1	AIG69987.1
EDL933_RS28240	244.062	3.37303	3.37303	0.768716	4.38787	1.14466e-05	0.000108166	NA	NA	hypothetical protein	NA	WP_032102000.1	NA
EDL933_RS26750	1069.14	-3.36998	3.36998	0.578641	-5.82396	5.74696e-09	1.23152e-07	Z5659	yjcB	membrane protein	YjcB protein	WP_001295689.1	AIG71537.1
EDL933_RS28235	2485.33	3.36789	3.36789	0.801406	4.20247	2.64018e-05	0.000228829	Z5953	yjiY	carbon starvation protein A	Carbon starvation protein A	WP_001298933.1	AIG71834.1
EDL933_RS02715	1133.66	3.36377	3.36377	0.618945	5.43468	5.48942e-08	8.91908e-07	Z0592	hemH	ferrochelatase	Ferrochelatase, protoheme ferro-lyase	WP_001250105.1	AIG66755.1
EDL933_RS19515	466.957	3.35958	3.35958	0.667559	5.03264	4.83778e-07	6.43815e-06	Z4116	fucO	lactaldehyde reductase	Lactaldehyde reductase	WP_000013588.1	AIG70135.1
EDL933_RS27700	281.045	-3.35653	3.35653	0.384023	-8.74044	2.32208e-18	2.34058e-16	Z5853	mgtA	magnesium-translocating P-type ATPase	Mg(2+) transport ATPase, P-type	WP_000471889.1	AIG71731.1
EDL933_RS18390	1063.01	3.34768	3.34768	0.527577	6.34538	2.21876e-10	6.63556e-09	Z3867	trxC	thiol disulfide reductase thioredoxin	Thioredoxin 2	WP_001098726.1	AIG69907.1
EDL933_RS12525	1541.02	3.34575	3.34575	0.416818	8.02689	9.9974e-16	7.45422e-14	Z2615	fumA	fumarate hydratase class I, aerobic	Fumarate hydratase class I, aerobic	WP_000066619.1	AIG68738.1
EDL933_RS24490	267.405	-3.34136	3.34136	0.449752	-7.42934	1.09144e-13	6.12445e-12	Z5147	nlpA	lipoprotein 28	Methionine ABC transporter substrate-binding protein	WP_000779412.1	AIG71122.1
EDL933_RS03190	4795.35	-3.33957	3.33957	0.293494	-11.3786	5.34236e-30	1.7105e-27	Z0724	fepA	outer membrane receptor FepA	TonB-dependent receptor	WP_001034905.1	AIG66854.1
EDL933_RS16220	195.81	3.32877	3.32877	0.665706	5.00036	5.72224e-07	7.48706e-06	Z3403	mglC	galactoside ABC transporter permease MglC	Galactose/methyl galactoside ABC transport system, permease protein MglC	WP_001275106.1	AIG69476.1
EDL933_RS13670	752.8	-3.32736	3.32736	0.412595	-8.06447	7.35551e-16	5.56056e-14	Z2871	NA	hypothetical protein	hypothetical protein	WP_001006862.1	AIG68968.1
EDL933_RS17540	4069.2	-3.32705	3.32705	0.498793	-6.6702	2.55461e-11	9.45902e-10	Z3680	cysK	cysteine synthase A	Cysteine synthase	WP_000034402.1	AIG69737.1
EDL933_RS20775	769.09	3.32231	3.32231	0.278785	11.9171	9.6372e-33	4.03502e-30	Z4364	yqhD	oxidoreductase	NADPH-dependent broad range aldehyde dehydrogenase YqhD	WP_001058827.1	AIG70384.1
EDL933_RS21195	381.238	3.3178	3.3178	0.64151	5.17185	2.31782e-07	3.25152e-06	Z4446	exuT	hexuronate transporter	Hexuronate transporter	WP_001226465.1	AIG70465.1
EDL933_RS20750	391.255	-3.2973	3.2973	0.368307	-8.9526	3.47198e-19	3.93708e-17	NA	NA	hypothetical protein	NA	WP_024167679.1	NA
EDL933_RS18830	593.951	-3.29229	3.29229	0.546855	-6.0204	1.73992e-09	4.08205e-08	Z3970	NA	L-alanine exporter AlaE	Putative inner membrane protein	WP_000492656.1	AIG69991.1
EDL933_RS05865	7220.5	-3.28491	3.28491	0.44611	-7.36345	1.79215e-13	9.47058e-12	Z1276	ompF	phosphoporin PhoE	Outer membrane protein F precursor	WP_000977914.1	AIG67387.1
EDL933_RS16235	195.866	3.23586	3.23586	0.525204	6.16114	7.22214e-10	1.87191e-08	Z3407	galS	transcriptional regulator	Mgl repressor and galactose ultrainduction factor GalS, HTH-type transcriptional regulator	WP_000628671.1	AIG69480.1
EDL933_RS15095	474.375	-3.2284	3.2284	0.430562	-7.49812	6.47396e-14	3.9153e-12	Z3174	yeeD	membrane protein	hypothetical protein	WP_000985273.1	AIG69251.1
EDL933_RS21390	91.0769	3.22528	3.22528	0.519061	6.21368	5.17595e-10	1.40863e-08	Z4488	NA	PTS N-acetylgalactosamine transporter subunit IIA	PTS system, N-acetylgalactosamine- and galactosamine-specific IIA component	WP_000948824.1	AIG70506.1
EDL933_RS23365	185.32	-3.22509	3.22509	0.502631	-6.41643	1.39506e-10	4.33903e-09	Z4912	NA	hypothetical protein	hypothetical protein	WP_001301973.1	AIG70896.1
EDL933_RS26615	341.777	3.22349	3.22349	0.702044	4.59158	4.39902e-06	4.60458e-05	Z5632	malE	maltose-binding periplasmic protein	Maltose/maltodextrin ABC transporter, substrate binding periplasmic protein MalE	WP_000695387.1	AIG71510.1
EDL933_RS12885	924.668	3.22348	3.22348	0.674662	4.77793	1.77111e-06	2.04241e-05	Z2709	ynhC	FeS cluster assembly protein SufD	Iron-sulfur cluster assembly protein SufD	WP_000907999.1	AIG68810.1
EDL933_RS07985	106.06	3.2179	3.2179	0.729398	4.41172	1.02555e-05	9.8623e-05	Z1708	flgN	flagella synthesis chaperone protein FlgN	Flagellar biosynthesis protein FlgN	WP_000197360.1	AIG67834.1
EDL933_RS06100	10.7934	-3.19313	3.19313	0.664053	-4.80856	1.52025e-06	1.77951e-05	Z1325	NA	hypothetical protein	hypothetical protein	WP_001098307.1	AIG67437.1
EDL933_RS22065	15.8	-3.18787	3.18787	0.740882	-4.30281	1.68648e-05	0.000154254	NA	NA	hypothetical protein	NA	WP_001323967.1	NA
EDL933_RS02120	261.413	3.18738	3.18738	0.813942	3.91597	9.00399e-05	0.000680677	NA	NA	hypothetical protein	Ferric iron ABC transporter, iron-binding protein	WP_000784324.1	AIG66626.1
EDL933_RS18820	513.294	3.17471	3.17471	0.469192	6.76634	1.32083e-11	5.32539e-10	Z3967	ygaP	membrane protein	Rhodanese-related sulfurtransferase	WP_001229446.1	AIG69988.1
EDL933_RS28030	195.743	3.17309	3.17309	0.687567	4.61495	3.93181e-06	4.1555e-05	Z5919	gntP	gluconate transporter	Fructuronate transporter GntP	WP_000558251.1	AIG71795.1
EDL933_RS11670	295.748	-3.17168	3.17168	0.298993	-10.6079	2.73942e-26	6.77757e-24	Z2490	ycjL	gamma-glutamyl-gamma-aminobutyrate hydrolase	Gamma-glutamyl-GABA hydrolase	WP_001322278.1	AIG68568.1
EDL933_RS04770	95.3199	-3.15411	3.15411	0.602635	-5.23387	1.65997e-07	2.42882e-06	Z1057	NA	cyclic di-GMP phosphodiesterase	hypothetical protein	WP_000950320.1	AIG67159.1
EDL933_RS25920	129.073	-3.14701	3.14701	0.484079	-6.50102	7.97776e-11	2.71394e-09	Z5462	sbp	sulfate transporter subunit	Sulfate-binding protein Sbp	WP_001045681.1	AIG71385.1
EDL933_RS02720	321.708	3.14624	3.14624	0.577414	5.44885	5.06957e-08	8.36172e-07	Z0593	ybaC	acetylesterase	Acetyl esterase	WP_000801803.1	AIG66756.1
EDL933_RS07130	356.778	-3.14351	3.14351	0.342402	-9.18076	4.28065e-20	5.43816e-18	NA	NA	hypothetical protein	NA	WP_001448978.1	NA
EDL933_RS17775	569.391	3.14201	3.14201	0.486481	6.45865	1.05642e-10	3.40243e-09	NA	NA	hypothetical protein	NA	WP_002430704.1	NA
EDL933_RS02575	434.833	3.1372	3.1372	0.557165	5.63064	1.79538e-08	3.39315e-07	Z0553	cof	HMP-PP phosphatase	Cof protein, HD superfamily hydrolase	WP_001301796.1	AIG66723.1
EDL933_RS20695	1298.84	3.13254	3.13254	0.648261	4.83222	1.35019e-06	1.59417e-05	Z4349	hybB	Ni/Fe-hydrogenase cytochrome b subunit	Ni/Fe-hydrogenase 2 B-type cytochrome subunit	WP_000017698.1	AIG70368.1
EDL933_RS03195	680.941	-3.12986	3.12986	0.33249	-9.41339	4.80405e-21	7.26346e-19	Z0725	fes	enterochelin esterase	Enterobactin esterase	WP_000125819.1	AIG66856.1
EDL933_RS19235	476.13	-3.12956	3.12956	0.422646	-7.40468	1.31464e-13	7.20034e-12	Z4057	ygbE	membrane protein	Putative cytochrome oxidase subunit	WP_001246103.1	AIG70077.1
EDL933_RS23495	23.4606	3.12941	3.12941	0.835789	3.74426	0.000180926	0.00126416	NA	NA	NA	NA	NA	NA
EDL933_RS02130	100.851	3.12128	3.12128	0.348466	8.95722	3.3298e-19	3.8562e-17	Z0462	NA	sensor histidine kinase	Sensor histidine protein kinase UhpB, glucose-6-phosphate specific	WP_000089287.1	AIG66628.1
EDL933_RS06210	157.447	-3.10567	3.10567	0.294323	-10.5519	4.97792e-26	1.17803e-23	Z1787	NA	CAAX protease family protein	hypothetical protein	WP_000265265.1	AIG67458.1
EDL933_RS25745	3.19505	-3.09471	3.09471	0.919906	-3.36416	0.000767772	0.00445046	NA	NA	hypothetical protein	NA	WP_001313438.1	NA
EDL933_RS21235	286.899	3.08626	3.08626	0.587721	5.25123	1.51088e-07	2.2347e-06	NA	YqjF	hypothetical protein	Inner membrane protein YqjF	WP_000732240.1	AIG70474.1
EDL933_RS01665	291.457	-3.08321	3.08321	0.623866	-4.94211	7.72828e-07	9.80537e-06	Z0359	yagY	fimbrial chaperone EcpB	CFA/I fimbrial auxiliary subunit	WP_000716386.1	AIG66529.1
EDL933_RS25900	2241.96	3.07979	3.07979	0.498327	6.18025	6.39987e-10	1.69924e-08	NA	cpxP	periplasmic protein CpxP	Periplasmic protein related to spheroblast formation	WP_001223800.1	AIG71381.1
EDL933_RS06570	82.1662	-3.06417	3.06417	0.482894	-6.34544	2.21792e-10	6.63556e-09	Z1415	torA	trimethylamine-N-oxide reductase 1	Trimethylamine-N-oxide reductase	WP_001063176.1	AIG67530.1
EDL933_RS04610	165.546	-3.06041	3.06041	0.48945	-6.25275	4.03275e-10	1.14324e-08	Z1025	ybiX	PKHD-type hydroxylase	Iron-uptake factor PiuC	WP_000990173.1	AIG67128.1
EDL933_RS13015	102.033	-3.05329	3.05329	0.553772	-5.51363	3.515e-08	6.11584e-07	Z2734	ydiE	hemin uptake protein HemP homolog	Hemin uptake protein HemP	WP_001270809.1	AIG68836.1
EDL933_RS20325	10.8865	3.04384	3.04384	0.72399	4.20426	2.61933e-05	0.000227748	Z4278	cmtB	mannitol-specific cryptic phosphotransferase enzyme IIA component	PTS system, IIA component	WP_001239650.1	AIG70295.1
EDL933_RS03390	243.55	-3.04316	3.04316	0.699028	-4.35342	1.34029e-05	0.000124499	Z0767	crcA	phospholipid:lipid A palmitoyltransferase	Lipid A acylation protein PagP, palmitoyltransferase	WP_001301703.1	AIG66897.1
EDL933_RS01995	601.94	-3.04239	3.04239	0.22212	-13.6971	1.05723e-42	1.1509e-39	Z0433	codA	cytosine deaminase	Cytosine deaminase	WP_001301830.1	AIG66601.1
EDL933_RS04775	63.5949	-3.04068	3.04068	0.54136	-5.61675	1.9458e-08	3.63951e-07	Z1058	NA	GGDEF domain-containing protein	hypothetical protein	WP_000086905.1	AIG67160.1
EDL933_RS26630	213.447	3.03881	3.03881	0.644328	4.71625	2.40232e-06	2.6905e-05	Z5634	lamB	maltoporin	Maltoporin (maltose/maltodextrin high-affinity receptor, phage lambda receptor protein)	WP_000973673.1	AIG71512.1
EDL933_RS11910	1130.71	-3.03393	3.03393	0.410184	-7.39651	1.39813e-13	7.53467e-12	Z2549	trpC	bifunctional indole-3-glycerol phosphate synthase/phosphoribosylanthranilate isomerase	Indole-3-glycerol phosphate synthase	WP_001302292.1	AIG68612.1
EDL933_RS23660	84.5626	-3.02655	3.02655	0.717463	-4.21841	2.46034e-05	0.000215994	Z4972	yhjX	MFS transporter	Putative resistance protein	WP_000189014.1	AIG70953.1
EDL933_RS16270	315.24	-3.01717	3.01717	0.43793	-6.88961	5.59449e-12	2.34237e-10	NA	NA	hypothetical protein	NA	WP_001450656.1	NA
EDL933_RS21410	57.8732	3.01125	3.01125	0.640624	4.70049	2.59537e-06	2.86544e-05	Z4492	agaB	N-acetylgalactosamine-specific phosphotransferase enzyme IIB component 1	PTS system, N-acetylgalactosamine-specific IIB component	WP_000098025.1	AIG70511.1
EDL933_RS23355	2443.12	-3.01107	3.01107	0.434176	-6.93514	4.05833e-12	1.79589e-10	Z4910	chuS	hemin-degrading factor	Hemin transport protein HmuS	WP_001017167.1	AIG70892.1
EDL933_RS10470	6.36505	-3.01016	3.01016	0.893996	-3.36709	0.000759664	0.00441293	Z2209	ydeO	transcriptional regulator	HTH-type transcriptional regulator ydeO	WP_000060465.1	AIG68328.1
EDL933_RS27430	334.961	3.00553	3.00553	0.52972	5.6738	1.39662e-08	2.7643e-07	NA	BsmA	lipoprotein BsmA	Putative exported protein	WP_000254636.1	AIG71673.1
EDL933_RS12890	553.551	3.00457	3.00457	0.665809	4.51267	6.40176e-06	6.48879e-05	Z2710	ynhD	ABC transporter ATP-binding protein	Iron-sulfur cluster assembly ATPase protein SufC	WP_000948872.1	AIG68811.1
EDL933_RS16170	808.486	3.00031	3.00031	0.866896	3.46098	0.000538216	0.00329529	Z3393	NA	gentisate 1,2-dioxygenase	Gentisate 1,2-dioxygenase	WP_000131688.1	AIG69465.1
EDL933_RS02125	178.505	3.00013	3.00013	0.727493	4.12393	3.72464e-05	0.000312376	Z0461	UhpC	regulatory protein UhpC	Hexose phosphate uptake regulatory protein UhpC	WP_000543352.1	AIG66627.1
EDL933_RS18345	493.018	-2.99119	2.99119	0.389093	-7.68759	1.49935e-14	9.48948e-13	Z3856	nadB	L-aspartate oxidase	L-aspartate oxidase	WP_001094279.1	AIG69899.1
EDL933_RS05045	1408.92	-2.97906	2.97906	0.409422	-7.27625	3.43229e-13	1.76245e-11	Z1112	ybjX	hypothetical protein	Virulence factor VirK	WP_000241063.1	AIG67212.1
EDL933_RS03210	234.682	-2.97743	2.97743	0.249526	-11.9323	8.02975e-33	3.64216e-30	Z0728	fepE	LPS O-antigen length regulator	Ferric enterobactin uptake protein FepE	WP_000096698.1	AIG66859.1
EDL933_RS20015	61.0832	2.97692	2.97692	0.594157	5.01032	5.43404e-07	7.12711e-06	Z4215	MobA	hypothetical protein	Molybdopterin-guanine dinucleotide biosynthesis protein MobA	WP_001301449.1	AIG70230.1
EDL933_RS24315	1092.64	-2.97155	2.97155	0.79635	-3.73146	0.000190373	0.00132169	Z5110	eae	intimin	Intimin	WP_000627885.1	AIG71088.1
EDL933_RS07995	101.293	2.96584	2.96584	0.663094	4.47273	7.72266e-06	7.71274e-05	Z1710	flgA	flagella basal body P-ring formation protein FlgA	Flagellar basal-body P-ring formation protein FlgA	WP_000879706.1	AIG67836.1
EDL933_RS16165	760.718	2.95445	2.95445	0.830594	3.55703	0.000375071	0.00239895	Z3392	NA	isomerase	Fumarylacetoacetase	WP_000196038.1	AIG69464.1
EDL933_RS11660	93.561	-2.95219	2.95219	0.442108	-6.67754	2.42986e-11	9.1212e-10	Z2488	aldH	gamma-glutamyl-gamma-aminobutyraldehyde dehydrogenase	Gamma-glutamyl-aminobutyraldehyde dehydrogenase	WP_001009127.1	AIG68565.1
EDL933_RS03640	1587.68	2.95096	2.95096	0.480996	6.1351	8.5106e-10	2.18506e-08	Z0824	nagA	N-acetylglucosamine-6-phosphate deacetylase	N-acetylglucosamine-6-phosphate deacetylase	WP_000271153.1	AIG66947.1
EDL933_RS22070	69.6283	-2.95072	2.95072	0.53427	-5.52291	3.33439e-08	5.89256e-07	Z4629	yhdW	amino acid ABC transporter substrate-binding protein	Glutamate Aspartate periplasmic binding protein precursor GltI	WP_000738579.1	AIG70640.1
EDL933_RS01660	450.736	-2.94366	2.94366	0.50203	-5.86352	4.53155e-09	9.90571e-08	Z0358	yagX	usher protein EcpC	CFA/I fimbrial subunit C usher protein	WP_001131063.1	AIG66528.1
EDL933_RS04820	147.333	-2.93417	2.93417	0.433561	-6.7676	1.30937e-11	5.31859e-10	Z1068	ybjG	undecaprenyl-diphosphatase	Putative permease	WP_001301859.1	AIG67169.1
EDL933_RS19505	436.791	2.92807	2.92807	0.475238	6.16126	7.21673e-10	1.87191e-08	Z4114	sdaB	L-serine ammonia-lyase	L-serine dehydratase	WP_000626399.1	AIG70133.1
EDL933_RS10915	988.482	2.92803	2.92803	0.468979	6.24342	4.2811e-10	1.18888e-08	Z2306	aldA	aldehyde dehydrogenase	Aldehyde dehydrogenase A	WP_000115947.1	AIG68420.1
EDL933_RS24330	276.268	-2.92575	2.92575	0.69079	-4.23537	2.28177e-05	0.000201619	NA	NA	hypothetical protein	NA	WP_000492638.1	NA
EDL933_RS02595	120.481	-2.91818	2.91818	0.501125	-5.82326	5.77108e-09	1.23184e-07	Z0562	glnK	nitrogen regulatory protein P-II 2	Nitrogen regulatory protein P-II, glnK	WP_000780338.1	AIG66729.1
EDL933_RS20700	1218.05	2.91807	2.91807	0.640547	4.5556	5.22367e-06	5.37475e-05	Z4350	hybA	hydrogenase-2 operon protein HybA	Hydrogenase-2 operon protein hybA precursor	WP_001081870.1	AIG70369.1
EDL933_RS16265	1612.53	-2.91067	2.91067	0.411939	-7.0658	1.59699e-12	7.62492e-11	Z3411	cirA	catecholate siderophore receptor CirA	Colicin I receptor precursor	WP_000489254.1	AIG69485.1
EDL933_RS11825	52.2215	-2.90359	2.90359	0.533025	-5.44737	5.112e-08	8.40623e-07	NA	NA	hypothetical protein	NA	WP_000616081.1	NA
EDL933_RS10865	1148.56	2.89877	2.89877	0.413935	7.00296	2.50606e-12	1.15597e-10	Z2292	ydcH	hypothetical protein	YdcH protein	WP_001302112.1	AIG68412.1
EDL933_RS08870	12.9376	-2.89546	2.89546	0.659309	-4.39165	1.12492e-05	0.000107218	Z1876	lysozyme	lysozyme	Phage lysin, 1,4-beta-N-acetylmuramidase or lysozyme	WP_001180487.1	AIG68007.1
EDL933_RS25965	3426.34	2.89382	2.89382	0.748672	3.86527	0.000110967	0.000820645	Z5471	glpK	glycerol kinase	Glycerol kinase	WP_000136788.1	AIG71394.1
EDL933_RS12880	891.507	2.89026	2.89026	0.645927	4.4746	7.6555e-06	7.65972e-05	Z2708	NA	cysteine desulfurase	Cysteine desulfurase, SufS subfamily	WP_000144581.1	AIG68809.1
EDL933_RS27425	240.874	2.88253	2.88253	0.548581	5.25453	1.48401e-07	2.20094e-06	Z5795	yjfN	DUF1471 domain-containing protein	Putative uncharacterized protein YjfN	WP_000811566.1	AIG71672.1
EDL933_RS12895	761.154	2.87002	2.87002	0.645441	4.4466	8.72389e-06	8.64921e-05	Z2711	ynhE	Fe-S cluster assembly protein SufB	Iron-sulfur cluster assembly protein SufB	WP_001302084.1	AIG68812.1
EDL933_RS12645	1996.06	2.8501	2.8501	0.243693	11.6955	1.34448e-31	4.57375e-29	Z2646	ydgR	dipeptide and tripeptide permease A	Di/tripeptide permease DtpA	WP_000100942.1	AIG68762.1
EDL933_RS24470	16.1214	-2.84525	2.84525	0.815636	-3.48839	0.000485945	0.00300843	Z5143	ROrf1	hypothetical protein	ROrf1	WP_000823897.1	AIG71118.1
EDL933_RS03625	1844.25	2.84182	2.84182	0.680528	4.1759	2.96812e-05	0.000254417	Z0821	asnB	asparagine synthase B	Asparagine synthetase [glutamine-hydrolyzing]	WP_000337047.1	AIG66943.1
EDL933_RS02220	154.196	-2.83966	2.83966	0.454329	-6.25022	4.09871e-10	1.15592e-08	Z0478	yaiB	anti-adapter protein IraP	Cytoplasmic protein YaiB	WP_000792970.1	AIG66646.1
[truncated: 288 more rows]

## Sheet: RCEE_vs_M9EE
Locus_tag	baseMean	log2FoldChange	abs(log2FoldChange)	lfcSE	stat	pvalue	padj	Old_locus_tag	Gene_name	Gene_product	Old_gene_product	Protein_ID	Old_protein_ID
[truncated: 617 more rows]
